# Supplementary material for: Biogeography of Amazon birds: rivers limit species composition, but not areas of endemism
Source: Sci Rep. 2017 Jun 7;7:2992. doi: 10.1038/s41598-017-03098-w (PMC5462822; doi:10.1038/s41598-017-03098-w)
Supplement: Supplementary file 2 — Appendix s2 [file 41598_2017_3098_MOESM2_ESM.xls]

## Sheet: Average Species-to-AoE fit
										Average Species-to-AoE fit index
					Belem	Guiana	Imeri	Inambari	Jau	Napo	Pantepui Duida	Pantepui Gran Sabana	Rondonia	Tapajos	Xingu	Mean
			Species	Points		0.502067	0.510417	0.50167	0.507353	0.504798	0.504842	0.520256	0.502082	0.502464		0.506217
			Subspecies	Points	0.56	0.56	0.67	0.54	0.7	0.57	0.55	0.74	0.57	0.54	0.57	0.597273

## Sheet: Species points
								Species-to-AoE index discriminated by each bird species, within each interfluve Aoe
	Percentage of species distribution contained in the AoE												Percentage of the area of the AoE occupied by the species range											Species-to-AoE fit
SP	Other areas	Belem	Guiana	Imeri	Inambari	Jau	Napo	Pantepui Duida	Pantepui Gran Sabana	Rondonia	Tapajos	Xingu	Belem	Guiana	Imeri	Inambari	Jau	Napo	Pantepui Duida	Pantepui Gran Sabana	Rondonia	Tapajos	Xingu	Belem	Guiana	Imeri	Inambari	Jau	Napo	Pantepui Duida	Pantepui Gran Sabana	Rondonia	Tapajos	Xingu
Aeronautes montivagus	51.3514	0	2.7027	2.7027	8.10811	0	8.10811	13.5135	13.5135	0	0	0	0	0.306748	2.08333	0.674157	0	1.35135	3.04878	7.46269	0	0	0	0	0.0150473	0.0239302	0.0439113	0	0.0472973	0.0828115	0.104881	0	0	0	0.0101921
Agelasticus xanthophthalmus	46.1538	0	0	0	46.1538	0	7.69231	0	0	0	0	0	0	0	0	1.34831	0	0.45045	0	0	0	0	0	0	0	0	0.237511	0	0.0407138	0	0	0	0	0
Aglaeactis pamela	100	0	0	0	0	0	0	0	0	0	0	0	0	0	0	0	0	0	0	0	0	0	0	0	0	0	0	0	0	0	0	0	0	0
Amaurospiza carrizalensis	0	0	0	0	0	0	0	0	100	0	0	0	0	0	0	0	0	0	0	1.49254	0	0	0	0	0	0	0	0	0	0	0.507463	0	0	0
Amazilia brevirostris	17.2414	0	20.6897	0	0	0	0	20.6897	41.3793	0	0	0	0	1.84049	0	0	0	0	3.65854	17.9104	0	0	0	0	0.112651	0	0	0	0	0.121741	0.296449	0	0	0
Amazilia rondoniae	0	0	0	0	100	0	0	0	0	0	0	0	0	0	0	0.224719	0	0	0	0	0	0	0	0	0	0	0.501124	0	0	0	0	0	0	0
Amazilia viridicauda	83.3333	0	0	0	16.6667	0	0	0	0	0	0	0	0	0	0	0.224719	0	0	0	0	0	0	0	0	0	0	0.0844569	0	0	0	0	0	0	0
Amazilia viridigaster	8.69565	0	13.0435	0	0	0	0	30.4348	47.8261	0	0	0	0	0.920245	0	0	0	0	4.26829	16.4179	0	0	0	0	0.0698186	0	0	0	0	0.173515	0.32122	0	0	0
Amazona dufresniana	0	0	33.3333	0	0	0	0	0	66.6667	0	0	0	0	1.22699	0	0	0	0	0	11.9403	0	0	0	0	0.172802	0	0	0	0	0	0.393035	0	0	0
Amazona festiva	6.45161	0	16.129	0	35.4839	9.67742	25.8065	0	0	3.22581	3.22581	0	0	1.53374	0	2.47191	4.41176	3.6036	0	0	0.45045	0.462963	0	0	0.0883139	0	0.189779	0.0704459	0.14705	0	0	0.0183813	0.0184438	0
Amazona kawalli	0	0	0	0	14.2857	28.5714	0	0	0	14.2857	42.8571	0	0	0	0	0.224719	2.94118	0	0	0	0.45045	1.38889	0	0	0	0	0.0725522	0.157563	0	0	0	0.0736808	0.22123	0
Anabacerthia ruficaudata	15.3846	5.12821	14.1026	0	25.641	0	7.69231	8.97436	5.12821	12.8205	3.84615	1.28205	5.88235	3.37423	0	4.49438	0	2.7027	4.26829	5.97015	4.5045	1.38889	0.813008	0.0550528	0.087384	0	0.150677	0	0.0519751	0.0662133	0.0554918	0.0866251	0.0261752	0.0104753
Anabazenops dorsalis	40	0	0	0	33.3333	0	13.3333	0	0	6.66667	6.66667	0	0	0	0	2.24719	0	1.8018	0	0	0.900901	0.925926	0	0	0	0	0.177903	0	0.0756757	0	0	0.0378378	0.037963	0
Anairetes alpinus	100	0	0	0	0	0	0	0	0	0	0	0	0	0	0	0	0	0	0	0	0	0	0	0	0	0	0	0	0	0	0	0	0	0
Ancistrops strigilatus	15.5844	0	0	0	38.961	5.19481	19.4805	0	0	15.5844	5.19481	0	0	0	0	6.74157	5.88235	6.75676	0	0	5.40541	1.85185	0	0	0	0	0.228513	0.0553858	0.131186	0	0	0.104949	0.0352333	0
Andigena cucullata	100	0	0	0	0	0	0	0	0	0	0	0	0	0	0	0	0	0	0	0	0	0	0	0	0	0	0	0	0	0	0	0	0	0
Anthracothorax viridigula	13.3333	3.33333	50	0	6.66667	0	0	0	10	6.66667	6.66667	3.33333	1.47059	4.60123	0	0.449438	0	0	0	4.47761	0.900901	0.925926	0.813008	0.0240196	0.273006	0	0.0355805	0	0	0	0.0723881	0.0378378	0.037963	0.0207317
Anurolimnas castaneiceps	15.3846	0	0	0	53.8462	0	30.7692	0	0	0	0	0	0	0	0	3.14607	0	3.6036	0	0	0	0	0	0	0	0	0.284961	0	0.171864	0	0	0	0	0
Anurolimnas fasciatus	10	0	0	0	45	5	35	0	0	0	5	0	0	0	0	2.02247	1.47059	3.15315	0	0	0	0.462963	0	0	0	0	0.235112	0.0323529	0.190766	0	0	0	0.0273148	0
Ara glaucogularis	100	0	0	0	0	0	0	0	0	0	0	0	0	0	0	0	0	0	0	0	0	0	0	0	0	0	0	0	0	0	0	0	0	0
Ara rubrogenys	100	0	0	0	0	0	0	0	0	0	0	0	0	0	0	0	0	0	0	0	0	0	0	0	0	0	0	0	0	0	0	0	0	0
Aramides calopterus	0	0	20	0	80	0	0	0	0	0	0	0	0	0.306748	0	0.898876	0	0	0	0	0	0	0	0	0.101534	0	0.404494	0	0	0	0	0	0	0
Aratinga maculata	0	0	100	0	0	0	0	0	0	0	0	0	0	0.613497	0	0	0	0	0	0	0	0	0	0	0.503067	0	0	0	0	0	0	0	0	0
Aratinga solstitialis	9.09091	27.2727	54.5455	0	0	0	0	0	9.09091	0	0	0	4.41176	1.84049	0	0	0	0	0	1.49254	0	0	0	0.158422	0.28193	0	0	0	0	0	0.0529172	0	0	0
Asthenes harterti	100	0	0	0	0	0	0	0	0	0	0	0	0	0	0	0	0	0	0	0	0	0	0	0	0	0	0	0	0	0	0	0	0	0
Asthenes helleri	100	0	0	0	0	0	0	0	0	0	0	0	0	0	0	0	0	0	0	0	0	0	0	0	0	0	0	0	0	0	0	0	0	0
Asthenes palpebralis	0	0	0	0	100	0	0	0	0	0	0	0	0	0	0	0.224719	0	0	0	0	0	0	0	0	0	0	0.501124	0	0	0	0	0	0	0
Asthenes urubambensis	100	0	0	0	0	0	0	0	0	0	0	0	0	0	0	0	0	0	0	0	0	0	0	0	0	0	0	0	0	0	0	0	0	0
Asthenes vilcabambae	100	0	0	0	0	0	0	0	0	0	0	0	0	0	0	0	0	0	0	0	0	0	0	0	0	0	0	0	0	0	0	0	0	0
Atlapetes melanolaemus	100	0	0	0	0	0	0	0	0	0	0	0	0	0	0	0	0	0	0	0	0	0	0	0	0	0	0	0	0	0	0	0	0	0
Atlapetes personatus	0	0	0	0	0	0	0	47.3684	52.6316	0	0	0	0	0	0	0	0	0	5.4878	14.9254	0	0	0	0	0	0	0	0	0	0.264281	0.337785	0	0	0
Atlapetes rufinucha	91.6667	0	0	0	0	0	8.33333	0	0	0	0	0	0	0	0	0	0	0.45045	0	0	0	0	0	0	0	0	0	0	0.0439189	0	0	0	0	0
Atlapetes terborghi	100	0	0	0	0	0	0	0	0	0	0	0	0	0	0	0	0	0	0	0	0	0	0	0	0	0	0	0	0	0	0	0	0	0
Attila bolivianus	30.8824	1.47059	2.94118	0	36.7647	2.94118	10.2941	0	0	10.2941	2.94118	1.47059	1.47059	0.613497	0	5.61798	2.94118	3.15315	0	0	3.15315	0.925926	0.813008	0.0147059	0.0177734	0	0.211913	0.0294118	0.0672364	0	0	0.0672364	0.0193355	0.011418
Attila cinnamomeus	13.1868	2.1978	17.5824	0	19.7802	4.3956	10.989	3.2967	8.79121	8.79121	8.79121	2.1978	2.94118	4.90798	0	4.04494	5.88235	4.5045	1.82927	11.9403	3.6036	3.7037	1.62602	0.0256949	0.112452	0	0.119126	0.0513898	0.0774676	0.0256299	0.103658	0.0619741	0.0624746	0.0191191
Attila citriniventris	7.89474	0	0	7.89474	26.3158	7.89474	39.4737	10.5263	0	0	0	0	0	0	6.25	2.24719	4.41176	6.75676	2.43902	0	0	0	0	0	0	0.0707237	0.142815	0.0615325	0.231152	0.0648267	0	0	0	0
Aulacorhynchus derbianus	34.0426	0	4.25532	2.12766	14.8936	0	4.25532	19.1489	21.2766	0	0	0	0	0.613497	2.08333	1.57303	0	0.900901	5.4878	14.9254	0	0	0	0	0.0243441	0.021055	0.0823333	0	0.0257811	0.123184	0.18101	0	0	0
Aulacorhynchus whitelianus	0	0	100	0	0	0	0	0	0	0	0	0	0	0.306748	0	0	0	0	0	0	0	0	0	0	0.501534	0	0	0	0	0	0	0	0	0
Automolus infuscatus	11.5942	0.724638	16.6667	2.17391	24.6377	5.07246	13.7681	8.69565	6.52174	4.34783	4.34783	1.44928	1.47059	7.05521	6.25	7.64045	10.2941	8.55856	7.31707	13.4328	2.7027	2.77778	1.62602	0.0109761	0.118609	0.0421196	0.161391	0.0768329	0.111633	0.0800636	0.0997729	0.0352526	0.035628	0.0153765
Automolus melanopezus	29.4118	0	0	0	41.1765	0	23.5294	0	0	5.88235	0	0	0	0	0	1.57303	0	1.8018	0	0	0.45045	0	0	0	0	0	0.213748	0	0.126656	0	0	0.031664	0	0
Automolus rufipileatus	18.0851	2.12766	15.9574	2.12766	25.5319	0	15.9574	6.38298	4.25532	1.06383	6.38298	2.12766	2.94118	4.60123	4.16667	5.39326	0	6.75676	3.65854	5.97015	0.45045	2.77778	1.62602	0.0253442	0.102793	0.0314716	0.154626	0	0.113571	0.0502076	0.0511273	0.0075714	0.0458038	0.0187684
Avocettula recurvirostris	8	8	28	0	8	0	4	0	16	8	16	4	2.94118	2.14724	0	0.449438	0	0.45045	0	5.97015	0.900901	1.85185	0.813008	0.0547059	0.150736	0	0.0422472	0	0.0222523	0	0.109851	0.0445045	0.0892593	0.024065
Brachygalba albogularis	10.5263	0	0	0	84.2105	0	5.26316	0	0	0	0	0	0	0	0	3.59551	0	0.45045	0	0	0	0	0	0	0	0	0.43903	0	0.028568	0	0	0	0	0
Brotogeris chrysoptera	6.89655	2.29885	33.3333	0	5.74713	4.5977	1.14943	2.29885	16.092	16.092	9.1954	2.29885	2.94118	8.89571	0	1.1236	5.88235	0.45045	1.21951	20.8955	6.30631	3.7037	1.62602	0.0262001	0.211145	0	0.0343536	0.0524003	0.00799938	0.0175918	0.184937	0.111991	0.0644955	0.0196243
Brotogeris cyanoptera	29.2453	0	0	2.83019	37.7358	0	21.6981	3.77358	0.943396	2.83019	0.943396	0	0	0	6.25	8.98876	0	10.3604	2.43902	1.49254	1.35135	0.462963	0	0	0	0.0454009	0.233623	0	0.160292	0.031063	0.0121797	0.0209077	0.0070318	0
Brotogeris sanctithomae	17.4603	0	11.1111	0	42.8571	7.93651	12.6984	0	0	6.34921	1.5873	0	0	2.14724	0	6.06742	7.35294	3.6036	0	0	1.8018	0.462963	0	0	0.0662918	0	0.244623	0.0764472	0.0815101	0	0	0.040755	0.0102513	0
Brotogeris versicolurus	15.9091	6.81818	11.3636	0	31.8182	0	15.9091	0	0	9.09091	6.81818	2.27273	4.41176	1.53374	0	3.14607	0	3.15315	0	0	1.8018	1.38889	0.813008	0.0561497	0.0644869	0	0.174821	0	0.0953112	0	0	0.0544636	0.0410354	0.0154287
Bucco capensis	13.1313	3.0303	19.1919	2.0202	12.1212	4.0404	14.1414	10.101	11.1111	5.05051	4.0404	2.0202	4.41176	5.82822	4.16667	2.69663	5.88235	6.30631	6.09756	16.4179	2.25225	1.85185	1.62602	0.0372103	0.125101	0.0309343	0.0740892	0.0496138	0.102239	0.0809929	0.137645	0.0365138	0.0294613	0.0182311
Bucco macrodactylus	18.75	0	1.25	3.75	38.75	2.5	18.75	10	1.25	5	0	0	0	0.306748	6.25	6.96629	2.94118	6.75676	4.87805	1.49254	1.8018	0	0	0	0.00778374	0.05	0.228581	0.0272059	0.127534	0.0743902	0.0137127	0.034009	0	0
Buteogallus schistaceus	23.0769	0	11.5385	0	32.6923	5.76923	11.5385	1.92308	0	11.5385	1.92308	0	0	1.84049	0	3.82022	4.41176	2.7027	0.609756	0	2.7027	0.462963	0	0	0.0668948	0	0.182563	0.050905	0.0712058	0.0126642	0	0.0712058	0.0119302	0
Cacicus koepckeae	0	0	0	0	100	0	0	0	0	0	0	0	0	0	0	0.674157	0	0	0	0	0	0	0	0	0	0	0.503371	0	0	0	0	0	0	0
Cacicus latirostris	0	0	0	0	100	0	0	0	0	0	0	0	0	0	0	0.224719	0	0	0	0	0	0	0	0	0	0	0.501124	0	0	0	0	0	0	0
Cacicus oseryi	11.7647	0	0	0	41.1765	0	47.0588	0	0	0	0	0	0	0	0	1.57303	0	3.6036	0	0	0	0	0	0	0	0	0.213748	0	0.253312	0	0	0	0	0
Cacicus sclateri	25	0	0	0	12.5	0	62.5	0	0	0	0	0	0	0	0	0.224719	0	2.25225	0	0	0	0	0	0	0	0	0.0636236	0	0.323761	0	0	0	0	0
Campephilus rubricollis	20	2.16216	18.9189	2.16216	17.2973	2.16216	9.72973	3.78378	5.40541	9.72973	6.48649	2.16216	5.88235	10.7362	8.33333	7.19101	5.88235	8.10811	4.26829	14.9254	8.10811	5.55556	3.25203	0.0402226	0.148276	0.0524775	0.122442	0.0402226	0.0891892	0.0402604	0.101654	0.0891892	0.0602102	0.027071
Campylopterus duidae	0	0	0	0	0	0	0	100	0	0	0	0	0	0	0	0	0	0	4.87805	0	0	0	0	0	0	0	0	0	0	0.52439	0	0	0	0
Campylopterus hyperythrus	0	0	0	0	0	0	0	0	100	0	0	0	0	0	0	0	0	0	0	7.46269	0	0	0	0	0	0	0	0	0	0	0.537313	0	0	0
Campylopterus largipennis	24	1	22	0	13	1	10	3	10	9	4	3	1.47059	6.74847	0	2.92135	1.47059	4.5045	1.82927	14.9254	4.05405	1.85185	2.43902	0.0123529	0.143742	0	0.0796067	0.0123529	0.0725225	0.0241463	0.124627	0.0652703	0.0292593	0.0271951
Campylorhamphus cardosoi	7.69231	0	15.3846	0	0	0	0	0	0	0	69.2308	7.69231	0	0.613497	0	0	0	0	0	0	0	4.16667	0.813008	0	0.0799906	0	0	0	0	0	0	0	0.366987	0.0425266
Campylorhamphus gyldenstolpei	0	0	0	0	75	25	0	0	0	0	0	0	0	0	0	1.34831	2.94118	0	0	0	0	0	0	0	0	0	0.381742	0.139706	0	0	0	0	0	0
Campylorhamphus procurvoides	3.94737	1.31579	32.8947	3.94737	13.1579	1.31579	10.5263	3.94737	9.21053	13.1579	6.57895	0	1.47059	7.66871	6.25	2.24719	1.47059	3.6036	1.82927	10.4478	4.5045	2.31481	0	0.0139319	0.202817	0.0509868	0.0770254	0.0139319	0.0706496	0.0288832	0.0982914	0.088312	0.0444688	0
Campylorhynchus griseus	12.5	0	6.25	0	6.25	0	0	18.75	56.25	0	0	0	0	0.306748	0	0.224719	0	0	1.82927	13.4328	0	0	0	0	0.0327837	0	0.0323736	0	0	0.102896	0.348414	0	0	0
Cantorchilus griseus	0	0	0	0	100	0	0	0	0	0	0	0	0	0	0	0.674157	0	0	0	0	0	0	0	0	0	0	0.503371	0	0	0	0	0	0	0
Capito auratus	25.9259	0	1.85185	3.7037	35.1852	4.62963	20.3704	5.55556	2.77778	0	0	0	0	0.613497	8.33333	8.53933	7.35294	9.90991	3.65854	4.47761	0	0	0	0	0.0123267	0.0601852	0.218623	0.0599129	0.151401	0.0460705	0.0362769	0	0	0
Capito aurovirens	17.0732	0	0	0	31.7073	2.43902	46.3415	0	0	0	2.43902	0	0	0	0	2.92135	1.47059	8.55856	0	0	0	0.462963	0	0	0	0	0.173143	0.0195481	0.2745	0	0	0	0.0145099	0
Capito brunneipectus	0	0	0	0	0	0	0	0	12.5	87.5	0	0	0	0	0	0	0	0	0	1.49254	3.15315	0	0	0	0	0	0	0	0	0	0.0699627	0.453266	0	0
Capito dayi	4.34783	0	0	0	8.69565	0	0	0	0	52.1739	30.4348	4.34783	0	0	0	0.449438	0	0	0	0	5.40541	3.24074	0.813008	0	0	0	0.0457255	0	0	0	0	0.287897	0.168378	0.0258042
Capito niger	16.4557	0	32.9114	1.26582	13.9241	3.79747	12.6582	5.06329	11.3924	1.26582	0	1.26582	0	7.97546	2.08333	2.47191	4.41176	4.5045	2.43902	13.4328	0.45045	0	0.813008	0	0.204434	0.0167458	0.0819798	0.0410462	0.0858137	0.0375116	0.124126	0.00858137	0	0.0103942
Capito wallacei	0	0	0	0	100	0	0	0	0	0	0	0	0	0	0	0.224719	0	0	0	0	0	0	0	0	0	0	0.501124	0	0	0	0	0	0	0
Celeus elegans	15.7025	2.47934	14.876	2.47934	14.0496	3.30579	14.876	7.43802	6.61157	10.7438	6.61157	0.826446	4.41176	5.52147	6.25	3.82022	5.88235	8.10811	5.4878	11.9403	5.85586	3.7037	0.813008	0.0344555	0.101988	0.0436467	0.0893491	0.0459407	0.114921	0.0646291	0.0927593	0.0829983	0.0515764	0.00819727
Celeus grammicus	11.5385	0	3.84615	3.84615	26.9231	3.07692	15.3846	11.5385	3.07692	15.3846	4.61538	0.769231	0	1.53374	10.4167	7.86517	5.88235	9.00901	9.14634	5.97015	9.00901	2.77778	0.813008	0	0.0268995	0.0713141	0.173941	0.0447964	0.121968	0.103424	0.0452354	0.121968	0.0369658	0.00791119
Celeus torquatus	14.4737	0	17.1053	0	0	5.26316	0	0	6.57895	13.1579	5.26316	0	0	3.98773	0	0	5.88235	0	0	7.46269	4.5045	1.85185	0	0	0.105465	0	0	0.0557276	0	0	0.0702082	0.088312	0.035575	0
Celeus undatus	12.2449	6.12245	46.9388	0	4.08163	0	0	2.04082	24.4898	0	2.04082	2.04082	4.41176	7.05521	0	0.449438	0	0	0.609756	17.9104	0	0.462963	0.813008	0.0526711	0.26997	0	0.0226554	0	0	0.0132529	0.212001	0	0.0125189	0.0142691
Cephalopterus ornatus	29.6703	0	3.2967	1.0989	25.2747	5.49451	12.0879	5.49451	2.1978	5.49451	8.79121	1.0989	0	0.920245	2.08333	5.16854	7.35294	4.95495	3.04878	2.98507	2.25225	3.7037	0.813008	0	0.0210847	0.0159112	0.152216	0.0642372	0.0852143	0.0427164	0.0259144	0.0387338	0.0624746	0.00955955
Ceratopipra cornuta	0	0	0	6.25	0	0	0	43.75	50	0	0	0	0	0	2.08333	0	0	0	4.26829	11.9403	0	0	0	0	0	0.0416667	0	0	0	0.240091	0.309701	0	0	0
Cercomacra carbonaria	0	0	33.3333	0	0	0	0	0	66.6667	0	0	0	0	0.613497	0	0	0	0	0	5.97015	0	0	0	0	0.169734	0	0	0	0	0	0.363184	0	0	0
Cercomacra ferdinandi	50	0	0	0	0	0	0	0	0	0	0	50	0	0	0	0	0	0	0	0	0	0	0.813008	0	0	0	0	0	0	0	0	0	0	0.254065
Cercomacra manu	18.1818	0	0	0	54.5455	0	0	0	0	4.54545	18.1818	4.54545	0	0	0	2.69663	0	0	0	0	0.45045	1.85185	0.813008	0	0	0	0.28621	0	0	0	0	0.0249795	0.100168	0.0267923
Cercomacra melanaria	84.6154	0	0	0	7.69231	0	0	0	0	7.69231	0	0	0	0	0	0.224719	0	0	0	0	0.45045	0	0	0	0	0	0.0395851	0	0	0	0	0.0407138	0	0
Cercomacra nigrescens	20	0	8.69565	0	30.4348	2.6087	8.69565	0	0.869565	16.5217	9.56522	2.6087	0	3.06748	0	7.86517	4.41176	4.5045	0	1.49254	8.55856	5.09259	2.43902	0	0.0588157	0	0.1915	0.0351023	0.0660008	0	0.0118105	0.125401	0.073289	0.0252386
Cercomacra serva	33.3333	0	1.85185	0	40.7407	0	24.0741	0	0	0	0	0	0	0.306748	0	4.94382	0	5.85586	0	0	0	0	0	0	0.010793	0	0.228423	0	0.14965	0	0	0	0	0
Certhiasomus stictolaemus	4.91803	4.91803	16.3934	4.91803	18.0328	6.55738	14.7541	9.83607	0	13.1148	4.91803	1.63934	4.41176	3.06748	6.25	2.47191	5.88235	4.05405	3.65854	0	3.6036	1.38889	0.813008	0.046649	0.0973046	0.0558402	0.102523	0.0621986	0.0940408	0.067473	0	0.0835918	0.0315346	0.0122618
Certhiaxis mustelinus	2.85714	0	8.57143	0	57.1429	2.85714	20	0	0	8.57143	0	0	0	0.920245	0	4.49438	1.47059	3.15315	0	0	1.35135	0	0	0	0.0474584	0	0.308186	0.0216387	0.115766	0	0	0.0496139	0	0
Chaetura viridipennis	17.3913	0	4.34783	0	39.1304	0	13.0435	0	0	21.7391	4.34783	0	0	0.306748	0	2.02247	0	1.35135	0	0	2.25225	0.462963	0	0	0.0232729	0	0.205765	0	0.0719741	0	0	0.119957	0.0240539	0
Chamaeza nobilis	18.75	0	0	0	33.3333	2.08333	33.3333	0	0	8.33333	4.16667	0	0	0	0	3.59551	1.47059	7.20721	0	0	1.8018	0.925926	0	0	0	0	0.184644	0.0177696	0.202703	0	0	0.0506757	0.025463	0
Chlorostilbon mellisugus	29.8246	0	17.5439	1.75439	12.2807	3.50877	10.5263	5.26316	8.77193	7.01754	1.75439	1.75439	0	3.06748	2.08333	1.57303	2.94118	2.7027	1.82927	7.46269	1.8018	0.462963	0.813008	0	0.103057	0.0191886	0.0692687	0.0322497	0.0661451	0.0354621	0.0811731	0.0440967	0.0110867	0.012837
Chlorostilbon olivaresi	0	0	0	0	0	0	100	0	0	0	0	0	0	0	0	0	0	0.900901	0	0	0	0	0	0	0	0	0	0	0.504505	0	0	0	0	0
Chordeiles pusillus	23.5294	0	29.4118	5.88235	11.7647	5.88235	0	0	5.88235	11.7647	5.88235	0	0	1.53374	2.08333	0.449438	1.47059	0	0	1.49254	0.900901	0.462963	0	0	0.154728	0.0398284	0.0610707	0.0367647	0	0	0.0368745	0.063328	0.0317266	0
Chordeiles rupestris	17.0732	0	2.43902	0	29.2683	0	14.6341	7.31707	0	17.0732	12.1951	0	0	0.306748	0	2.69663	0	2.7027	1.82927	0	3.15315	2.31481	0	0	0.0137289	0	0.159825	0	0.0866842	0.0457317	0	0.101132	0.0725497	0
Chrysomus icterocephalus	12.9032	3.22581	22.5806	0	19.3548	6.45161	6.45161	3.22581	16.129	3.22581	6.45161	0	1.47059	2.14724	0	1.34831	2.94118	0.900901	0.609756	7.46269	0.45045	0.925926	0	0.023482	0.123639	0	0.103516	0.0469639	0.0367626	0.0191778	0.117959	0.0183813	0.0368877	0
Cinclodes aricomae	66.6667	0	0	0	33.3333	0	0	0	0	0	0	0	0	0	0	0.224719	0	0	0	0	0	0	0	0	0	0	0.16779	0	0	0	0	0	0	0
Cinnycerthia fulva	100	0	0	0	0	0	0	0	0	0	0	0	0	0	0	0	0	0	0	0	0	0	0	0	0	0	0	0	0	0	0	0	0	0
Clypicterus oseryi	24	0	0	0	44	0	32	0	0	0	0	0	0	0	0	2.47191	0	3.6036	0	0	0	0	0	0	0	0	0.23236	0	0.178018	0	0	0	0	0
Clytoctantes atrogularis	0	0	0	0	33.3333	0	0	0	0	33.3333	33.3333	0	0	0	0	0.224719	0	0	0	0	0.45045	0.462963	0	0	0	0	0.16779	0	0	0	0	0.168919	0.168981	0
Cnemathraupis aureodorsalis	100	0	0	0	0	0	0	0	0	0	0	0	0	0	0	0	0	0	0	0	0	0	0	0	0	0	0	0	0	0	0	0	0	0
Cnipodectes subbrunneus	9.67742	0	6.45161	0	51.6129	9.67742	16.129	3.22581	0	3.22581	0	0	0	0.613497	0	3.59551	4.41176	2.25225	0.609756	0	0.45045	0	0	0	0.0353255	0	0.276042	0.0704459	0.0919064	0.0191778	0	0.0183813	0	0
Coccycua pumila	0	0	0	0	0	0	0	66.6667	33.3333	0	0	0	0	0	0	0	0	0	1.21951	1.49254	0	0	0	0	0	0	0	0	0	0.339431	0.174129	0	0	0
Compsospiza garleppi	100	0	0	0	0	0	0	0	0	0	0	0	0	0	0	0	0	0	0	0	0	0	0	0	0	0	0	0	0	0	0	0	0	0
Conioptilon mcilhennyi	0	0	0	0	100	0	0	0	0	0	0	0	0	0	0	1.79775	0	0	0	0	0	0	0	0	0	0	0.508989	0	0	0	0	0	0	0
Conirostrum ferrugineiventre	100	0	0	0	0	0	0	0	0	0	0	0	0	0	0	0	0	0	0	0	0	0	0	0	0	0	0	0	0	0	0	0	0	0
Conirostrum margaritae	0	0	0	0	75	0	0	0	0	25	0	0	0	0	0	0.674157	0	0	0	0	0.45045	0	0	0	0	0	0.378371	0	0	0	0	0.127252	0	0
Conopias parvus	5.12821	0	30.7692	2.5641	20.5128	5.12821	7.69231	5.12821	12.8205	10.2564	0	0	0	3.68098	2.08333	1.79775	2.94118	1.35135	1.21951	7.46269	1.8018	0	0	0	0.172251	0.0232372	0.111553	0.0403469	0.0452183	0.0317386	0.101416	0.0602911	0	0
Conopophaga aurita	8.82353	1.47059	20.5882	0	19.1176	7.35294	11.7647	1.47059	1.47059	11.7647	10.2941	5.88235	1.47059	4.29448	0	2.92135	7.35294	3.6036	0.609756	1.49254	3.6036	3.24074	3.25203	0.0147059	0.124414	0	0.110195	0.0735294	0.0768415	0.0104017	0.0148156	0.0768415	0.0676743	0.0456719
Conopophaga melanogaster	6.25	6.25	0	0	0	0	0	0	0	50	25	12.5	1.47059	0	0	0	0	0	0	0	3.6036	1.85185	1.62602	0.0386029	0	0	0	0	0	0	0	0.268018	0.134259	0.0706301
Conopophaga peruviana	16	0	0	0	60	0	24	0	0	0	0	0	0	0	0	3.37079	0	2.7027	0	0	0	0	0	0	0	0	0.316854	0	0.133514	0	0	0	0	0
Contopus albogularis	0	0	0	0	100	0	0	0	0	0	0	0	0	0	0	0.224719	0	0	0	0	0	0	0	0	0	0	0.501124	0	0	0	0	0	0	0
Contopus nigrescens	42.8571	0	7.14286	0	7.14286	0	7.14286	0	0	14.2857	7.14286	14.2857	0	0.306748	0	0.224719	0	0.45045	0	0	0.900901	0.462963	1.62602	0	0.037248	0	0.0368379	0	0.0379665	0	0	0.0759331	0.0380291	0.0795587
Corapipo gutturalis	0	0	52.381	0	0	0	0	23.8095	19.0476	4.7619	0	0	0	3.37423	0	0	0	0	3.04878	5.97015	0.45045	0	0	0	0.278776	0	0	0	0	0.134292	0.125089	0.0260618	0	0
Corythopis torquatus	21.3115	4.09836	16.3934	3.27869	15.5738	4.09836	3.27869	8.19672	7.37705	11.4754	3.27869	1.63934	7.35294	6.13497	8.33333	4.26966	7.35294	1.8018	6.09756	13.4328	6.30631	1.85185	1.62602	0.0572565	0.112642	0.0580601	0.0992172	0.0572565	0.0254025	0.0714714	0.104049	0.0889086	0.0256527	0.0163268
Cotinga cayana	12.0482	6.0241	21.6867	1.20482	12.0482	2.40964	10.8434	8.43373	6.0241	12.0482	6.0241	1.20482	7.35294	5.52147	2.08333	2.24719	2.94118	4.05405	4.26829	7.46269	4.5045	2.31481	0.813008	0.0668852	0.136041	0.0164408	0.0714769	0.0267541	0.0744871	0.0635101	0.0674339	0.0827635	0.0416946	0.0100891
Cotinga cotinga	12.9032	12.9032	29.0323	6.45161	3.22581	0	0	3.22581	16.129	6.45161	3.22581	6.45161	5.88235	2.76074	4.16667	0.224719	0	0	0.609756	7.46269	0.900901	0.462963	1.62602	0.0939279	0.158965	0.0530914	0.0172526	0	0	0.0191778	0.117959	0.0367626	0.0184438	0.0403881
Cotinga maynana	15.1515	0	3.0303	0	42.4242	0	27.2727	0	0	9.09091	3.0303	0	0	0.306748	0	3.14607	0	4.05405	0	0	1.35135	0.462963	0	0	0.0166853	0	0.227852	0	0.156634	0	0	0.0522113	0.0174663	0
Cranioleuca albiceps	100	0	0	0	0	0	0	0	0	0	0	0	0	0	0	0	0	0	0	0	0	0	0	0	0	0	0	0	0	0	0	0	0	0
Cranioleuca demissa	0	0	0	0	0	0	0	66.6667	33.3333	0	0	0	0	0	0	0	0	0	3.65854	4.47761	0	0	0	0	0	0	0	0	0	0.351626	0.189055	0	0	0
Cranioleuca gutturata	19.697	0	10.6061	0	31.8182	3.0303	7.57576	10.6061	1.51515	9.09091	4.54545	1.51515	0	2.14724	0	4.7191	2.94118	2.25225	4.26829	1.49254	2.7027	1.38889	0.813008	0	0.0637665	0	0.182686	0.0298574	0.04914	0.0743718	0.0150384	0.0589681	0.0296717	0.0116408
Cranioleuca henricae	100	0	0	0	0	0	0	0	0	0	0	0	0	0	0	0	0	0	0	0	0	0	0	0	0	0	0	0	0	0	0	0	0	0
Cranioleuca marcapatae	100	0	0	0	0	0	0	0	0	0	0	0	0	0	0	0	0	0	0	0	0	0	0	0	0	0	0	0	0	0	0	0	0	0
Cranioleuca muelleri	12.5	0	25	0	25	0	0	0	0	12.5	12.5	12.5	0	0.613497	0	0.449438	0	0	0	0	0.45045	0.462963	0.813008	0	0.128067	0	0.127247	0	0	0	0	0.0647523	0.0648148	0.066565
Cranioleuca vulpecula	5.55556	0	5.55556	0	61.1111	0	27.7778	0	0	0	0	0	0	0.306748	0	2.47191	0	2.25225	0	0	0	0	0	0	0.0293115	0	0.317915	0	0.15015	0	0	0	0	0
Crax alector	7.14286	0	45.2381	2.38095	2.38095	0	4.7619	14.2857	19.0476	4.7619	0	0	0	5.82822	2.08333	0.224719	0	0.900901	3.65854	11.9403	0.900901	0	0	0	0.255332	0.0223214	0.0130284	0	0.028314	0.0897213	0.15494	0.028314	0	0
Crax globulosa	50	0	0	0	50	0	0	0	0	0	0	0	0	0	0	0.224719	0	0	0	0	0	0	0	0	0	0	0.251124	0	0	0	0	0	0	0
Creurgops dentatus	100	0	0	0	0	0	0	0	0	0	0	0	0	0	0	0	0	0	0	0	0	0	0	0	0	0	0	0	0	0	0	0	0	0
Crypturellus atrocapillus	57.8947	0	0	0	42.1053	0	0	0	0	0	0	0	0	0	0	1.79775	0	0	0	0	0	0	0	0	0	0	0.219515	0	0	0	0	0	0	0
Crypturellus bartletti	23.5294	0	0	0	52.9412	0	23.5294	0	0	0	0	0	0	0	0	2.02247	0	1.8018	0	0	0	0	0	0	0	0	0.274818	0	0.126656	0	0	0	0	0
Crypturellus brevirostris	0	0	35	0	40	5	15	5	0	0	0	0	0	2.14724	0	1.79775	1.47059	1.35135	0.609756	0	0	0	0	0	0.185736	0	0.208989	0.0323529	0.0817568	0.0280488	0	0	0	0
Crypturellus casiquiare	0	0	0	50	0	0	50	0	0	0	0	0	0	0	4.16667	0	0	0.900901	0	0	0	0	0	0	0	0.270833	0	0	0.254505	0	0	0	0	0
Crypturellus duidae	27.2727	0	0	0	0	9.09091	27.2727	36.3636	0	0	0	0	0	0	0	0	1.47059	1.35135	2.43902	0	0	0	0	0	0	0	0	0.0528075	0.14312	0.194013	0	0	0	0
Cyanerpes caeruleus	31.1111	4.44444	6.66667	4.44444	13.3333	11.1111	4.44444	2.22222	0	8.88889	11.1111	2.22222	2.94118	0.920245	4.16667	1.34831	7.35294	0.900901	0.609756	0	1.8018	2.31481	0.813008	0.0369281	0.0379346	0.0430556	0.0734082	0.0923203	0.0267267	0.0141599	0	0.0534535	0.0671296	0.0151762
Cyanerpes nitidus	15	0	10	2.5	22.5	2.5	15	10	5	12.5	5	0	0	1.22699	2.08333	2.02247	1.47059	2.7027	2.43902	2.98507	2.25225	0.925926	0	0	0.056135	0.0229167	0.122612	0.0198529	0.0885135	0.0621951	0.0399254	0.0737613	0.0296296	0
Cyanicterus cyanicterus	0	0	44.4444	0	5.55556	0	0	0	33.3333	11.1111	0	5.55556	0	2.45399	0	0.224719	0	0	0	8.95522	0.900901	0	0.813008	0	0.234492	0	0.0289014	0	0	0	0.211443	0.0600601	0	0.0318428
Cyanocompsa cyanoides	22.5806	3.22581	12.9032	0	19.3548	1.6129	3.22581	3.22581	1.6129	17.7419	9.67742	4.83871	2.94118	2.45399	0	2.69663	1.47059	0.900901	1.21951	1.49254	4.95495	2.77778	2.43902	0.0308349	0.0767861	0	0.110257	0.0154175	0.0206335	0.0222266	0.0155272	0.113484	0.062276	0.0363887
Cyanocorax cayanus	0	0	66.6667	0	4.7619	0	0	14.2857	14.2857	0	0	0	0	4.29448	0	0.224719	0	0	1.82927	4.47761	0	0	0	0	0.354806	0	0.0249331	0	0	0.0805749	0.0938166	0	0	0
Cyanocorax heilprini	0	0	0	100	0	0	0	0	0	0	0	0	0	0	2.08333	0	0	0	0	0	0	0	0	0	0	0.510417	0	0	0	0	0	0	0	0
Cymbilaimus sanctaemariae	28.5714	0	0	0	57.1429	0	0	0	0	14.2857	0	0	0	0	0	1.79775	0	0	0	0	0.900901	0	0	0	0	0	0.294703	0	0	0	0	0.0759331	0	0
Cyphorhinus arada	15.942	0	20.2899	0	20.2899	5.7971	5.7971	1.44928	7.24638	10.1449	11.5942	1.44928	0	4.29448	0	3.14607	5.88235	1.8018	0.609756	7.46269	3.15315	3.7037	0.813008	0	0.122922	0	0.11718	0.0583973	0.0379945	0.0102952	0.0735453	0.0664904	0.0764895	0.0113114
Dacnis albiventris	33.3333	0	0	0	0	0	0	0	0	33.3333	33.3333	0	0	0	0	0	0	0	0	0	0.45045	0.462963	0	0	0	0	0	0	0	0	0	0.168919	0.168981	0
Dendrexetastes rufigula	20.7547	0	11.3208	0	24.5283	7.54717	9.43396	0	7.54717	13.2075	3.77358	1.88679	0	1.84049	0	2.92135	5.88235	2.25225	0	5.97015	3.15315	0.925926	0.813008	0	0.0658062	0	0.137248	0.0671476	0.0584311	0	0.0675866	0.0818035	0.0234976	0.013499
Dendrocincla merula	18.1818	5.19481	10.3896	1.2987	20.7792	6.49351	6.49351	3.8961	0	14.2857	10.3896	2.5974	5.88235	2.45399	2.08333	3.59551	7.35294	2.25225	1.82927	0	4.95495	3.7037	1.62602	0.0553858	0.064218	0.0169102	0.121874	0.0692322	0.0437288	0.0286269	0	0.0962033	0.0704666	0.0211171
Dendrocolaptes hoffmannsi	0	0	0	0	0	0	0	0	0	100	0	0	0	0	0	0	0	0	0	0	1.35135	0	0	0	0	0	0	0	0	0	0	0.506757	0	0
Dendrocolaptes retentus	16.6667	16.6667	0	0	0	0	0	0	0	0	16.6667	50	1.47059	0	0	0	0	0	0	0	0	0.462963	2.43902	0.0906863	0	0	0	0	0	0	0	0	0.0856481	0.262195
Dendroplex kienerii	0	0	8.69565	0	43.4783	8.69565	8.69565	4.34783	0	21.7391	4.34783	0	0	0.613497	0	2.24719	2.94118	0.900901	0.609756	0	2.25225	0.462963	0	0	0.0465457	0	0.228627	0.0581841	0.0479828	0.0247879	0	0.119957	0.0240539	0
Deroptyus accipitrinus	7.84314	9.80392	13.7255	0	9.80392	3.92157	3.92157	3.92157	9.80392	17.6471	19.6078	0	7.35294	2.14724	0	1.1236	2.94118	0.900901	1.21951	7.46269	4.05405	4.62963	0	0.0857843	0.0793636	0	0.0546376	0.0343137	0.0241123	0.0257054	0.086333	0.108506	0.121187	0
Dichrozona cincta	20	0	2	4	28	4	12	2	0	16	8	4	0	0.306748	4.16667	3.14607	2.94118	2.7027	0.609756	0	3.6036	1.85185	1.62602	0	0.0115337	0.0408333	0.15573	0.0347059	0.0735135	0.0130488	0	0.098018	0.0492593	0.0281301
Diglossa duidae	0	0	0	0	0	0	0	100	0	0	0	0	0	0	0	0	0	0	0.609756	0	0	0	0	0	0	0	0	0	0	0.503049	0	0	0	0
Diglossa major	0	0	0	0	0	0	0	0	100	0	0	0	0	0	0	0	0	0	0	7.46269	0	0	0	0	0	0	0	0	0	0	0.537313	0	0	0
Dolospingus fringilloides	0	0	33.3333	11.1111	0	22.2222	22.2222	11.1111	0	0	0	0	0	0.920245	2.08333	0	2.94118	0.900901	0.609756	0	0	0	0	0	0.171268	0.0659722	0	0.125817	0.115616	0.0586043	0	0	0	0
Doryfera johannae	27.5	0	0	0	15	0	10	25	22.5	0	0	0	0	0	0	1.34831	0	1.8018	6.09756	13.4328	0	0	0	0	0	0	0.0817416	0	0.059009	0.155488	0.179664	0	0	0
Drymophila devillei	38.6364	0	0	0	36.3636	2.27273	4.54545	0	0	9.09091	9.09091	0	0	0	0	3.59551	1.47059	0.900901	0	0	1.8018	1.85185	0	0	0	0	0.199796	0.0187166	0.0272318	0	0	0.0544636	0.0547138	0
Drymotoxeres pucheranii	75	0	0	0	25	0	0	0	0	0	0	0	0	0	0	0.224719	0	0	0	0	0	0	0	0	0	0	0.126124	0	0	0	0	0	0	0
Dubusia castaneoventris	92.8571	0	0	0	7.14286	0	0	0	0	0	0	0	0	0	0	0.224719	0	0	0	0	0	0	0	0	0	0	0.0368379	0	0	0	0	0	0	0
Elaenia dayi	0	0	0	0	0	0	0	50	50	0	0	0	0	0	0	0	0	0	1.82927	4.47761	0	0	0	0	0	0	0	0	0	0.259146	0.272388	0	0	0
Elaenia pelzelni	8.33333	0	8.33333	0	29.1667	4.16667	20.8333	0	0	16.6667	12.5	0	0	0.613497	0	1.57303	1.47059	2.25225	0	0	1.8018	1.38889	0	0	0.0447342	0	0.153699	0.0281863	0.115428	0	0	0.0923423	0.0694444	0
Elaenia ruficeps	12.2449	0	30.6122	4.08163	0	4.08163	6.12245	12.2449	18.3673	8.16327	4.08163	0	0	4.60123	4.16667	0	2.94118	1.35135	3.65854	13.4328	1.8018	0.925926	0	0	0.176067	0.0412415	0	0.035114	0.037369	0.0795172	0.159001	0.0498253	0.0250378	0
Electron platyrhynchum	33.871	1.6129	0	0	43.5484	0	9.67742	0	0	8.06452	3.22581	0	1.47059	0	0	6.06742	0	2.7027	0	0	2.25225	0.925926	0	0.0154175	0	0	0.248079	0	0.0619006	0	0	0.0515838	0.0207587	0
Emberizoides duidae	0	0	0	0	0	0	0	100	0	0	0	0	0	0	0	0	0	0	0.609756	0	0	0	0	0	0	0	0	0	0	0.503049	0	0	0	0
Epinecrophylla dentei	0	0	0	0	0	0	0	0	0	100	0	0	0	0	0	0	0	0	0	0	1.8018	0	0	0	0	0	0	0	0	0	0	0.509009	0	0
Epinecrophylla erythrura	30.7692	0	0	5.12821	28.2051	0	35.8974	0	0	0	0	0	0	0	4.16667	2.47191	0	6.30631	0	0	0	0	0	0	0	0.0464744	0.153385	0	0.211019	0	0	0	0	0
Epinecrophylla fjeldsaai	0	0	0	0	0	0	100	0	0	0	0	0	0	0	0	0	0	1.35135	0	0	0	0	0	0	0	0	0	0	0.506757	0	0	0	0	0
Epinecrophylla gutturalis	2.5	0	72.5	0	0	0	0	0	22.5	2.5	0	0	0	8.89571	0	0	0	0	0	13.4328	0.45045	0	0	0	0.406979	0	0	0	0	0	0.179664	0.0147523	0	0
Epinecrophylla haematonota	11.4943	0	2.29885	4.5977	35.6322	5.74713	22.9885	10.3448	2.29885	4.5977	0	0	0	0.613497	8.33333	6.96629	7.35294	9.00901	5.4878	2.98507	1.8018	0	0	0	0.0145617	0.0646552	0.212992	0.0655003	0.159988	0.0791632	0.0264196	0.0319975	0	0
Epinecrophylla leucophthalma	16.129	4.83871	1.6129	0	30.6452	0	1.6129	0	0	27.4194	12.9032	4.83871	4.41176	0.306748	0	4.26966	0	0.45045	0	0	7.65766	3.7037	2.43902	0.0462524	0.00959826	0	0.174574	0	0.0103168	0	0	0.175385	0.0830346	0.0363887
Epinecrophylla ornata	26.6667	5	0	0	26.6667	0	8.33333	0	0	15	10	8.33333	4.41176	0	0	3.59551	0	2.25225	0	0	4.05405	2.77778	4.06504	0.0470588	0	0	0.151311	0	0.0529279	0	0	0.0952703	0.0638889	0.0619919
Epinecrophylla spodionota	42.8571	0	0	0	57.1429	0	0	0	0	0	0	0	0	0	0	0.898876	0	0	0	0	0	0	0	0	0	0	0.290209	0	0	0	0	0	0	0
Eubucco richardsoni	23.6111	0	0	0	41.6667	4.16667	29.1667	0	0	1.38889	0	0	0	0	0	6.74157	4.41176	9.45946	0	0	0.45045	0	0	0	0	0	0.242041	0.0428922	0.193131	0	0	0.0091967	0	0
Eubucco tucinkae	12.5	0	0	0	87.5	0	0	0	0	0	0	0	0	0	0	1.57303	0	0	0	0	0	0	0	0	0	0	0.445365	0	0	0	0	0	0	0
Euchrepomis spodioptila	6.97674	0	25.5814	4.65116	2.32558	2.32558	9.30233	16.2791	16.2791	13.9535	2.32558	0	0	3.37423	4.16667	0.224719	1.47059	1.8018	4.26829	10.4478	2.7027	0.462963	0	0	0.144778	0.0440891	0.0127515	0.0189808	0.0555206	0.102737	0.133634	0.083281	0.0139427	0
Euphonia cayennensis	5.88235	11.7647	58.8235	0	0	0	0	2.94118	20.5882	0	0	0	5.88235	6.13497	0	0	0	0	0.609756	10.4478	0	0	0	0.0882353	0.324792	0	0	0	0	0.0177547	0.15518	0	0	0
Euphonia finschi	0	0	44.4444	0	5.55556	0	0	0	44.4444	0	5.55556	0	0	2.45399	0	0.224719	0	0	0	11.9403	0	0.462963	0	0	0.234492	0	0.0289014	0	0	0	0.281924	0	0.0300926	0
Euphonia plumbea	4.7619	0	30.9524	11.9048	2.38095	2.38095	7.14286	16.6667	23.8095	0	0	0	0	3.98773	10.4167	0.224719	1.47059	1.35135	4.26829	14.9254	0	0	0	0	0.174701	0.111607	0.0130284	0.0192577	0.042471	0.104675	0.193674	0	0	0
Eutoxeres condamini	52.381	0	0	0	23.8095	0	23.8095	0	0	0	0	0	0	0	0	1.1236	0	2.25225	0	0	0	0	0	0	0	0	0.124666	0	0.130309	0	0	0	0	0
Formicarius analis	21.3018	4.14201	14.2012	0	27.2189	0.591716	11.2426	0	6.50888	9.46746	3.5503	1.77515	10.2941	7.36196	0	10.3371	1.47059	8.55856	0	16.4179	7.20721	2.77778	2.43902	0.0721806	0.107816	0	0.18778	0.0103115	0.0990058	0	0.114634	0.0833733	0.0316404	0.0210709
Formicarius rufifrons	12.5	0	0	0	87.5	0	0	0	0	0	0	0	0	0	0	1.57303	0	0	0	0	0	0	0	0	0	0	0.445365	0	0	0	0	0	0	0
Forpus modestus	11.7647	1.47059	7.35294	4.41176	33.8235	0	19.1176	5.88235	5.88235	1.47059	8.82353	0	1.47059	1.53374	6.25	5.16854	0	5.85586	2.43902	5.97015	0.45045	2.77778	0	0.0147059	0.0444334	0.0533088	0.19496	0	0.124868	0.0416069	0.0592625	0.00960519	0.0580065	0
Frederickena fulva	0	0	0	0	0	0	100	0	0	0	0	0	0	0	0	0	0	2.7027	0	0	0	0	0	0	0	0	0	0	0.513514	0	0	0	0	0
Frederickena unduligera	22.8571	0	0	5.71429	45.7143	2.85714	22.8571	0	0	0	0	0	0	0	4.16667	3.59551	1.47059	3.6036	0	0	0	0	0	0	0	0.0494048	0.246549	0.0216387	0.132304	0	0	0	0	0
Frederickena viridis	3.22581	0	61.2903	0	0	0	0	12.9032	22.5806	0	0	0	0	5.82822	0	0	0	0	2.43902	10.4478	0	0	0	0	0.335593	0	0	0	0	0.0767113	0.165142	0	0	0
Furnarius minor	0	0	11.5385	0	34.6154	0	26.9231	0	0	23.0769	3.84615	0	0	0.920245	0	2.02247	0	3.15315	0	0	2.7027	0.462963	0	0	0.0622935	0	0.183189	0	0.150381	0	0	0.128898	0.0215456	0
Furnarius torridus	0	0	0	0	57.1429	0	42.8571	0	0	0	0	0	0	0	0	0.898876	0	1.35135	0	0	0	0	0	0	0	0	0.290209	0	0.221042	0	0	0	0	0
Galbalcyrhynchus leucotis	18.75	0	0	0	25	6.25	50	0	0	0	0	0	0	0	0	1.79775	2.94118	7.20721	0	0	0	0	0	0	0	0	0.133989	0.0459559	0.286036	0	0	0	0	0
Galbalcyrhynchus purusianus	14.2857	0	0	0	78.5714	0	7.14286	0	0	0	0	0	0	0	0	4.94382	0	0.900901	0	0	0	0	0	0	0	0	0.417576	0	0.0402188	0	0	0	0	0
Galbula albirostris	7.52688	2.15054	24.7312	4.30108	11.828	6.45161	22.5806	10.7527	8.60215	1.07527	0	0	2.94118	7.05521	8.33333	2.47191	8.82353	9.45946	6.09756	11.9403	0.45045	0	0	0.0254586	0.158932	0.063172	0.0714993	0.0763757	0.160201	0.0842512	0.102712	0.0076286	0	0
Galbula chalcothorax	11.1111	0	0	0	33.3333	0	55.5556	0	0	0	0	0	0	0	0	1.34831	0	4.5045	0	0	0	0	0	0	0	0	0.173408	0	0.3003	0	0	0	0	0
Galbula cyanescens	22.4138	0	0	0	68.9655	0	8.62069	0	0	0	0	0	0	0	0	8.98876	0	2.25225	0	0	0	0	0	0	0	0	0.389771	0	0.0543647	0	0	0	0	0
Galbula cyanicollis	8.77193	8.77193	1.75439	0	36.8421	0	1.75439	0	0	22.807	14.0351	5.26316	7.35294	0.306748	0	4.7191	0	0.45045	0	0	5.85586	3.7037	2.43902	0.0806244	0.0103057	0	0.207806	0	0.0110242	0	0	0.143314	0.088694	0.0385109
Galbula dea	10.9589	1.36986	19.1781	2.05479	23.2877	2.73973	9.58904	5.47945	8.21918	8.21918	7.53425	1.36986	2.94118	8.58896	6.25	7.64045	5.88235	6.30631	4.87805	17.9104	5.40541	5.09259	1.62602	0.0215552	0.138835	0.041524	0.154641	0.0431104	0.0794767	0.0517875	0.130648	0.0681229	0.0631342	0.0149794
Galbula galbula	6.32911	0	36.7089	3.79747	1.26582	3.79747	2.53165	17.7215	17.7215	6.32911	2.53165	1.26582	0	8.89571	6.25	0.224719	4.41176	0.900901	8.53659	20.8955	2.25225	0.925926	0.813008	0	0.228023	0.0502373	0.00745271	0.0410462	0.0171627	0.131291	0.193085	0.0429068	0.0172879	0.0103942
Galbula leucogastra	7.46269	0	29.8507	4.47761	4.47761	1.49254	5.97015	13.4328	5.97015	14.9254	11.9403	0	0	6.13497	6.25	0.674157	1.47059	1.8018	5.4878	5.97015	4.5045	3.7037	0	0	0.179929	0.0536381	0.0257588	0.0148156	0.0388598	0.0946032	0.0597015	0.0971494	0.07822	0
Galbula tombacea	21.875	0	0	0	34.375	6.25	37.5	0	0	0	0	0	0	0	0	2.47191	2.94118	5.40541	0	0	0	0	0	0	0	0	0.184235	0.0459559	0.214527	0	0	0	0	0
Geotrygon saphirina	26.3158	0	0	0	36.8421	0	36.8421	0	0	0	0	0	0	0	0	1.57303	0	3.15315	0	0	0	0	0	0	0	0	0.192076	0	0.199976	0	0	0	0	0
Glaucidium hardyi	8.69565	0	17.3913	0	36.9565	0	0	0	8.69565	17.3913	8.69565	2.17391	0	2.45399	0	3.82022	0	0	0	5.97015	3.6036	1.85185	0.813008	0	0.0992265	0	0.203884	0	0	0	0.073329	0.104975	0.0527375	0.0149346
Grallaria blakei	100	0	0	0	0	0	0	0	0	0	0	0	0	0	0	0	0	0	0	0	0	0	0	0	0	0	0	0	0	0	0	0	0	0
Grallaria capitalis	100	0	0	0	0	0	0	0	0	0	0	0	0	0	0	0	0	0	0	0	0	0	0	0	0	0	0	0	0	0	0	0	0	0
Grallaria dignissima	0	0	0	0	0	0	100	0	0	0	0	0	0	0	0	0	0	7.20721	0	0	0	0	0	0	0	0	0	0	0.536036	0	0	0	0	0
Grallaria eludens	0	0	0	0	100	0	0	0	0	0	0	0	0	0	0	1.34831	0	0	0	0	0	0	0	0	0	0	0.506742	0	0	0	0	0	0	0
Grallaria erythroleuca	60	0	0	0	40	0	0	0	0	0	0	0	0	0	0	0.449438	0	0	0	0	0	0	0	0	0	0	0.202247	0	0	0	0	0	0	0
Grallaria erythrotis	100	0	0	0	0	0	0	0	0	0	0	0	0	0	0	0	0	0	0	0	0	0	0	0	0	0	0	0	0	0	0	0	0	0
Grallaria przewalskii	100	0	0	0	0	0	0	0	0	0	0	0	0	0	0	0	0	0	0	0	0	0	0	0	0	0	0	0	0	0	0	0	0	0
Grallaricula ochraceifrons	100	0	0	0	0	0	0	0	0	0	0	0	0	0	0	0	0	0	0	0	0	0	0	0	0	0	0	0	0	0	0	0	0	0
Granatellus pelzelni	10.9091	5.45455	27.2727	0	1.81818	1.81818	1.81818	5.45455	9.09091	23.6364	7.27273	5.45455	4.41176	4.60123	0	0.224719	1.47059	0.45045	1.82927	7.46269	5.85586	1.85185	2.43902	0.0493316	0.15937	0	0.0102145	0.0164439	0.0113432	0.0364191	0.082768	0.147461	0.0456229	0.0394678
Graydidascalus brachyurus	2.22222	2.22222	17.7778	0	35.5556	2.22222	22.2222	0	0	13.3333	4.44444	0	1.47059	2.45399	0	3.59551	1.47059	4.5045	0	0	2.7027	0.925926	0	0.0184641	0.101159	0	0.195755	0.0184641	0.133634	0	0	0.0801802	0.0268519	0
Guarouba guarouba	0	25	0	0	0	0	0	0	0	25	25	25	1.47059	0	0	0	0	0	0	0	0.45045	0.462963	0.813008	0.132353	0	0	0	0	0	0	0	0.127252	0.127315	0.129065
Gymnomystax mexicanus	19.3548	0	9.67742	0	27.4194	0	20.9677	3.22581	6.45161	3.22581	8.06452	1.6129	0	1.84049	0	3.82022	0	5.85586	1.21951	5.97015	0.900901	2.31481	0.813008	0	0.0575896	0	0.156198	0	0.134118	0.0222266	0.0621088	0.0206335	0.0518967	0.0121296
Gymnopithys leucaspis	28.8889	0	4.44444	0	6.66667	13.3333	44.4444	2.22222	0	0	0	0	0	0.613497	0	0.674157	8.82353	9.00901	0.609756	0	0	0	0	0	0.0252897	0	0.0367041	0.110784	0.267267	0.0141599	0	0	0	0
Gymnopithys lunulatus	0	0	0	0	38.4615	0	61.5385	0	0	0	0	0	0	0	0	1.1236	0	3.6036	0	0	0	0	0	0	0	0	0.197926	0	0.32571	0	0	0	0	0
Gymnopithys rufigula	4.7619	0	47.619	6.34921	1.5873	0	1.5873	17.4603	17.4603	3.1746	0	0	0	9.20245	8.33333	0.224719	0	0.45045	6.70732	16.4179	0.900901	0	0	0	0.284108	0.0734127	0.0090601	0	0.0101888	0.120838	0.169391	0.0203775	0	0
Gymnopithys salvini	18.75	0	0	0	79.1667	0	2.08333	0	0	0	0	0	0	0	0	8.53933	0	0.45045	0	0	0	0	0	0	0	0	0.43853	0	0.0126689	0	0	0	0	0
Haematoderus militaris	0	0	50	0	0	0	0	16.6667	25	8.33333	0	0	0	1.84049	0	0	0	0	1.21951	4.47761	0.45045	0	0	0	0.259202	0	0	0	0	0.0894309	0.147388	0.0439189	0	0
Hapalopsittaca melanotis	100	0	0	0	0	0	0	0	0	0	0	0	0	0	0	0	0	0	0	0	0	0	0	0	0	0	0	0	0	0	0	0	0	0
Helicolestes hamatus	20	0	12.5	0	37.5	2.5	15	0	5	7.5	0	0	0	1.53374	0	3.37079	1.47059	2.7027	0	2.98507	1.35135	0	0	0	0.0701687	0	0.204354	0.0198529	0.0885135	0	0.0399254	0.0442568	0	0
Heliodoxa aurescens	29.2308	0	0	1.53846	24.6154	4.61538	27.6923	1.53846	1.53846	1.53846	7.69231	0	0	0	2.08333	3.59551	4.41176	8.10811	0.609756	1.49254	0.45045	2.31481	0	0	0	0.018109	0.141054	0.0451357	0.179002	0.0107411	0.015155	0.00994456	0.0500356	0
Heliodoxa branickii	42.8571	0	0	0	57.1429	0	0	0	0	0	0	0	0	0	0	0.898876	0	0	0	0	0	0	0	0	0	0	0.290209	0	0	0	0	0	0	0
Heliodoxa gularis	50	0	0	0	0	0	50	0	0	0	0	0	0	0	0	0	0	0.45045	0	0	0	0	0	0	0	0	0	0	0.252252	0	0	0	0	0
Heliodoxa schreibersii	14.2857	0	0	14.2857	7.14286	0	57.1429	7.14286	0	0	0	0	0	0	4.16667	0.224719	0	3.6036	0.609756	0	0	0	0	0	0	0.0922619	0.0368379	0	0.303732	0.0387631	0	0	0	0
Heliodoxa xanthogonys	0	0	7.69231	0	0	0	0	53.8462	38.4615	0	0	0	0	0.306748	0	0	0	0	4.26829	7.46269	0	0	0	0	0.0399953	0	0	0	0	0.290572	0.229621	0	0	0
Hemispingus calophrys	100	0	0	0	0	0	0	0	0	0	0	0	0	0	0	0	0	0	0	0	0	0	0	0	0	0	0	0	0	0	0	0	0	0
Hemispingus parodii	100	0	0	0	0	0	0	0	0	0	0	0	0	0	0	0	0	0	0	0	0	0	0	0	0	0	0	0	0	0	0	0	0	0
Hemispingus rufosuperciliaris	100	0	0	0	0	0	0	0	0	0	0	0	0	0	0	0	0	0	0	0	0	0	0	0	0	0	0	0	0	0	0	0	0	0
Hemispingus trifasciatus	100	0	0	0	0	0	0	0	0	0	0	0	0	0	0	0	0	0	0	0	0	0	0	0	0	0	0	0	0	0	0	0	0	0
Hemitriccus cinnamomeipectus	100	0	0	0	0	0	0	0	0	0	0	0	0	0	0	0	0	0	0	0	0	0	0	0	0	0	0	0	0	0	0	0	0	0
Hemitriccus cohnhafti	0	0	0	0	100	0	0	0	0	0	0	0	0	0	0	0.224719	0	0	0	0	0	0	0	0	0	0	0.501124	0	0	0	0	0	0	0
Hemitriccus flammulatus	44.4444	0	0	0	44.4444	0	0	0	0	11.1111	0	0	0	0	0	3.59551	0	0	0	0	1.8018	0	0	0	0	0	0.2402	0	0	0	0	0.0645646	0	0
Hemitriccus inornatus	0	0	42.8571	14.2857	0	14.2857	14.2857	0	0	14.2857	0	0	0	0.920245	2.08333	0	1.47059	0.45045	0	0	0.45045	0	0	0	0.218887	0.0818452	0	0.0787815	0.0736808	0	0	0.0736808	0	0
Hemitriccus iohannis	8.57143	0	0	0	65.7143	0	22.8571	0	0	2.85714	0	0	0	0	0	5.16854	0	3.6036	0	0	0.45045	0	0	0	0	0	0.354414	0	0.132304	0	0	0.016538	0	0
Hemitriccus josephinae	0	0	85.7143	0	0	0	0	0	14.2857	0	0	0	0	1.84049	0	0	0	0	0	1.49254	0	0	0	0	0.437774	0	0	0	0	0	0.0788913	0	0	0
Hemitriccus minimus	7.40741	0	3.7037	0	22.2222	11.1111	7.40741	0	0	29.6296	11.1111	7.40741	0	0.306748	0	1.34831	4.41176	0.900901	0	0	3.6036	1.38889	1.62602	0	0.0200523	0	0.117853	0.0776144	0.0415415	0	0	0.166166	0.0625	0.0451671
Hemitriccus minor	7.27273	3.63636	9.09091	0	16.3636	9.09091	0	3.63636	0	32.7273	9.09091	9.09091	2.94118	1.53374	0	2.02247	7.35294	0	1.21951	0	8.10811	2.31481	4.06504	0.0328877	0.0531233	0	0.0919305	0.0822193	0	0.0242794	0	0.204177	0.0570286	0.0657797
Hemitriccus rufigularis	77.7778	0	0	0	22.2222	0	0	0	0	0	0	0	0	0	0	0.898876	0	0	0	0	0	0	0	0	0	0	0.115605	0	0	0	0	0	0	0
Hemitriccus spodiops	100	0	0	0	0	0	0	0	0	0	0	0	0	0	0	0	0	0	0	0	0	0	0	0	0	0	0	0	0	0	0	0	0	0
Herpsilochmus dorsimaculatus	6.89655	0	10.3448	10.3448	3.44828	6.89655	17.2414	24.1379	13.7931	3.44828	3.44828	0	0	0.920245	6.25	0.224719	2.94118	2.25225	4.26829	5.97015	0.45045	0.462963	0	0	0.0563254	0.0829741	0.018365	0.0491886	0.0974682	0.142031	0.0988163	0.0194936	0.0195562	0
Herpsilochmus dugandi	11.7647	0	0	0	0	0	88.2353	0	0	0	0	0	0	0	0	0	0	6.75676	0	0	0	0	0	0	0	0	0	0	0.47496	0	0	0	0	0
Herpsilochmus gentryi	0	0	0	0	16.6667	0	83.3333	0	0	0	0	0	0	0	0	0.224719	0	2.25225	0	0	0	0	0	0	0	0	0.0844569	0	0.427928	0	0	0	0	0
Herpsilochmus motacilloides	33.3333	0	0	0	66.6667	0	0	0	0	0	0	0	0	0	0	0.898876	0	0	0	0	0	0	0	0	0	0	0.337828	0	0	0	0	0	0	0
Herpsilochmus parkeri	100	0	0	0	0	0	0	0	0	0	0	0	0	0	0	0	0	0	0	0	0	0	0	0	0	0	0	0	0	0	0	0	0	0
Herpsilochmus praedictus	0	0	0	0	60	0	0	0	0	40	0	0	0	0	0	0.674157	0	0	0	0	0.900901	0	0	0	0	0	0.303371	0	0	0	0	0.204505	0	0
Herpsilochmus roraimae	0	0	0	0	0	0	0	46.6667	53.3333	0	0	0	0	0	0	0	0	0	4.26829	11.9403	0	0	0	0	0	0	0	0	0	0.254675	0.326368	0	0	0
Herpsilochmus stictocephalus	4	0	68	0	0	0	0	0	28	0	0	0	0	5.21472	0	0	0	0	0	10.4478	0	0	0	0	0.366074	0	0	0	0	0	0.192239	0	0	0
Herpsilochmus sticturus	0	0	65.3846	0	0	0	0	7.69231	26.9231	0	0	0	0	5.21472	0	0	0	0	1.21951	10.4478	0	0	0	0	0.352997	0	0	0	0	0.0445591	0.186854	0	0	0
Herpsilochmus stotzi	0	0	0	0	0	0	0	0	0	100	0	0	0	0	0	0	0	0	0	0	1.35135	0	0	0	0	0	0	0	0	0	0	0.506757	0	0
Heterocercus aurantiivertex	11.1111	0	0	0	22.2222	0	66.6667	0	0	0	0	0	0	0	0	0.449438	0	2.7027	0	0	0	0	0	0	0	0	0.113358	0	0.346847	0	0	0	0	0
Heterocercus flavivertex	15.1515	0	12.1212	15.1515	0	12.1212	12.1212	30.303	0	3.0303	0	0	0	1.22699	10.4167	0	5.88235	1.8018	6.09756	0	0.45045	0	0	0	0.066741	0.127841	0	0.0900178	0.0696151	0.182003	0	0.0174038	0	0
Heterocercus linteatus	3.125	0	0	0	25	0	3.125	0	0	43.75	21.875	3.125	0	0	0	1.79775	0	0.45045	0	0	6.30631	3.24074	0.813008	0	0	0	0.133989	0	0.0178773	0	0	0.250282	0.125579	0.01969
Hydropsalis cayennensis	7.40741	3.7037	22.2222	3.7037	3.7037	11.1111	0	18.5185	29.6296	0	0	0	1.47059	1.84049	2.08333	0.224719	4.41176	0	3.04878	11.9403	0	0	0	0.0258715	0.120314	0.0289352	0.0196421	0.0776144	0	0.107836	0.20785	0	0	0
Hylexetastes brigidai	28.5714	14.2857	0	0	0	0	0	0	0	0	14.2857	42.8571	1.47059	0	0	0	0	0	0	0	0	0.462963	2.43902	0.0787815	0	0	0	0	0	0	0	0	0.0737434	0.226481
Hylexetastes perrotii	0	3.22581	48.3871	0	0	0	0	0	19.3548	9.67742	12.9032	6.45161	1.47059	4.60123	0	0	0	0	0	8.95522	1.35135	1.85185	1.62602	0.023482	0.264942	0	0	0	0	0	0.14155	0.0551439	0.0737754	0.0403881
Hylexetastes stresemanni	5.55556	0	0	0	72.2222	11.1111	11.1111	0	0	0	0	0	0	0	0	2.92135	2.94118	0.900901	0	0	0	0	0	0	0	0	0.375718	0.0702614	0.0600601	0	0	0	0	0
Hylexetastes uniformis	0	0	0	0	7.69231	0	0	0	0	76.9231	15.3846	0	0	0	0	0.224719	0	0	0	0	4.5045	0.925926	0	0	0	0	0.0395851	0	0	0	0	0.407138	0.0815527	0
Hyloctistes subulatus	18.0723	0	1.20482	0	28.9157	3.61446	21.6867	9.63855	4.81928	7.22892	4.81928	0	0	0.306748	0	5.39326	4.41176	8.10811	4.87805	5.97015	2.7027	1.85185	0	0	0.00755784	0	0.171545	0.0401311	0.148974	0.072583	0.0539471	0.0496581	0.0333556	0
Hylopezus auricularis	100	0	0	0	0	0	0	0	0	0	0	0	0	0	0	0	0	0	0	0	0	0	0	0	0	0	0	0	0	0	0	0	0	0
Hylopezus berlepschi	22.5	0	0	0	40	0	5	0	0	17.5	15	0	0	0	0	3.59551	0	0.900901	0	0	3.15315	2.77778	0	0	0	0	0.217978	0	0.0295045	0	0	0.103266	0.0888889	0
Hylopezus fulviventris	25	0	0	0	0	0	75	0	0	0	0	0	0	0	0	0	0	2.7027	0	0	0	0	0	0	0	0	0	0	0.388514	0	0	0	0	0
Hylopezus macularius	2.94118	4.41176	33.8235	1.47059	7.35294	4.41176	4.41176	2.94118	11.7647	14.7059	8.82353	2.94118	4.41176	7.05521	2.08333	1.1236	4.41176	1.35135	1.21951	11.9403	4.5045	2.77778	1.62602	0.0441176	0.204394	0.0177696	0.0423827	0.0441176	0.0288156	0.0208034	0.118525	0.0960519	0.0580065	0.022836
Hylophilus brunneiceps	18.5185	0	3.7037	7.40741	3.7037	7.40741	22.2222	29.6296	0	0	7.40741	0	0	0.306748	4.16667	0.224719	2.94118	2.7027	4.87805	0	0	0.925926	0	0	0.0200523	0.0578704	0.0196421	0.0517429	0.124625	0.172538	0	0	0.0416667	0
Hylophilus hypoxanthus	23.7624	0	0.990099	0.990099	33.6634	3.9604	18.8119	3.9604	0	4.9505	6.93069	1.9802	0	0.306748	2.08333	7.64045	5.88235	8.55856	2.43902	0	2.25225	3.24074	1.62602	0	0.00648424	0.0153672	0.206519	0.0492137	0.136852	0.0319971	0	0.0360137	0.0508572	0.0180311
Hylophilus sclateri	0	0	15.7895	0	0	0	0	36.8421	47.3684	0	0	0	0	0.920245	0	0	0	0	4.26829	13.4328	0	0	0	0	0.0835486	0	0	0	0	0.205552	0.304006	0	0	0
Hylophilus semicinereus	13.6364	9.09091	10.6061	3.0303	15.1515	3.0303	1.51515	10.6061	1.51515	19.697	10.6061	1.51515	8.82353	2.14724	4.16667	2.24719	2.94118	0.45045	4.26829	1.49254	5.85586	3.24074	0.813008	0.0895722	0.0637665	0.0359848	0.0869935	0.0298574	0.00982801	0.0743718	0.0150384	0.127764	0.069234	0.0116408
Hylophylax punctulatus	7.57576	1.51515	7.57576	3.0303	21.2121	6.06061	15.1515	7.57576	1.51515	18.1818	7.57576	3.0303	1.47059	1.53374	4.16667	3.14607	5.88235	4.5045	3.04878	1.49254	5.40541	2.31481	1.62602	0.0149287	0.0455475	0.0359848	0.121791	0.0597148	0.0982801	0.0531227	0.0150384	0.117936	0.0494529	0.0232816
Hypocnemis cantator	15.7534	2.05479	19.863	2.05479	15.0685	2.73973	10.274	6.84932	9.58904	9.58904	4.10959	2.05479	4.41176	8.89571	6.25	4.94382	5.88235	6.75676	6.09756	20.8955	6.30631	2.77778	2.43902	0.0323328	0.143794	0.041524	0.100062	0.0431104	0.0851536	0.0647344	0.152423	0.0794767	0.0344368	0.0224691
Hypocnemis flavescens	0	0	12.5	12.5	0	12.5	12.5	37.5	12.5	0	0	0	0	0.306748	2.08333	0	1.47059	0.45045	1.82927	1.49254	0	0	0	0	0.0640337	0.0729167	0	0.0698529	0.0647523	0.196646	0.0699627	0	0	0
Hypocnemis hypoxantha	14.8936	0	4.25532	0	17.0213	14.8936	31.9149	2.12766	0	6.38298	8.51064	0	0	0.613497	0	1.79775	10.2941	6.75676	0.609756	0	1.35135	1.85185	0	0	0.0243441	0	0.0940951	0.125939	0.193358	0.0136871	0	0.0386717	0.0518125	0
Hypocnemis ochrogyna	25	0	0	0	12.5	0	0	0	0	50	12.5	0	0	0	0	0.224719	0	0	0	0	1.8018	0.462963	0	0	0	0	0.0636236	0	0	0	0	0.259009	0.0648148	0
Hypocnemis peruviana	22.9167	0	0	0	43.75	0	29.1667	0	0	2.08333	2.08333	0	0	0	0	4.7191	0	6.30631	0	0	0.45045	0.462963	0	0	0	0	0.242346	0	0.177365	0	0	0.0126689	0.0127315	0
Hypocnemis rondoni	0	0	0	0	0	0	0	0	0	100	0	0	0	0	0	0	0	0	0	0	0.45045	0	0	0	0	0	0	0	0	0	0	0.502252	0	0
Hypocnemis striata	5	0	0	0	15	5	0	0	0	40	25	10	0	0	0	0.674157	1.47059	0	0	0	3.6036	2.31481	1.62602	0	0	0	0.0783708	0.0323529	0	0	0	0.218018	0.136574	0.0581301
Hypocnemis subflava	42.8571	0	0	0	52.381	0	0	0	0	4.7619	0	0	0	0	0	2.47191	0	0	0	0	0.45045	0	0	0	0	0	0.274264	0	0	0	0	0.0260618	0	0
Hypocnemoides melanopogon	7.76699	1.94175	25.2427	2.91262	13.5922	5.82524	12.6214	11.6505	8.73786	6.79612	1.94175	0.970874	2.94118	7.97546	6.25	3.14607	8.82353	5.85586	7.31707	13.4328	3.15315	0.925926	0.813008	0.0244146	0.166091	0.0458131	0.0836915	0.0732439	0.0923861	0.0948378	0.110853	0.0497463	0.0143384	0.00891941
Inezia caudata	11.1111	0	50	0	0	0	0	0	33.3333	0	5.55556	0	0	2.76074	0	0	0	0	0	8.95522	0	0.462963	0	0	0.263804	0	0	0	0	0	0.211443	0	0.0300926	0
Inezia subflava	16.3636	1.81818	10.9091	7.27273	1.81818	7.27273	5.45455	12.7273	5.45455	12.7273	14.5455	3.63636	1.47059	1.84049	8.33333	0.224719	5.88235	1.35135	4.26829	4.47761	3.15315	3.7037	1.62602	0.0164439	0.0637479	0.0780303	0.0102145	0.0657754	0.0340295	0.0849778	0.0496608	0.0794021	0.0912458	0.0263119
Iodopleura fusca	0	0	60	0	0	0	0	0	40	0	0	0	0	1.84049	0	0	0	0	0	5.97015	0	0	0	0	0.309202	0	0	0	0	0	0.229851	0	0	0
Iodopleura isabellae	23.0769	2.5641	1.28205	3.84615	24.359	2.5641	17.9487	6.41026	0	5.12821	8.97436	3.84615	2.94118	0.306748	6.25	4.26966	2.94118	6.30631	3.04878	0	1.8018	3.24074	2.43902	0.0275264	0.007944	0.0504808	0.143143	0.0275264	0.121275	0.0472952	0	0.03465	0.0610755	0.0314259
Isleria guttata	5.26316	0	47.3684	5.26316	0	0	5.26316	15.7895	18.4211	2.63158	0	0	0	5.52147	4.16667	0	0	0.900901	3.65854	10.4478	0.45045	0	0	0	0.264449	0.0471491	0	0	0.0308203	0.0972401	0.144344	0.0154101	0	0
Isleria hauxwelli	18.2927	8.53659	1.21951	0	34.1463	2.43902	10.9756	0	0	14.6341	6.09756	3.65854	10.2941	0.306748	0	6.29213	2.94118	4.05405	0	0	5.40541	2.31481	2.43902	0.0941535	0.0076313	0	0.202192	0.026901	0.0751483	0	0	0.100198	0.0420619	0.0304878
Klais guimeti	57.5758	0	0	0	30.303	0	12.1212	0	0	0	0	0	0	0	0	2.24719	0	1.8018	0	0	0	0	0	0	0	0	0.162751	0	0.0696151	0	0	0	0	0
Knipolegus poecilocercus	9.7561	0	17.0732	0	21.9512	2.43902	7.31707	12.1951	7.31707	12.1951	4.87805	4.87805	0	2.14724	0	2.02247	1.47059	1.35135	3.04878	4.47761	2.25225	0.925926	1.62602	0	0.096102	0	0.119868	0.0195481	0.0433421	0.0762195	0.0589734	0.0722369	0.0290199	0.0325203
Knipolegus poecilurus	29.0323	0	9.67742	3.22581	16.129	0	3.22581	22.5806	16.129	0	0	0	0	0.920245	2.08333	1.1236	0	0.45045	4.26829	7.46269	0	0	0	0	0.0529883	0.0265457	0.0862631	0	0.0183813	0.134245	0.117959	0	0	0
Lampropsar tanagrinus	19.6429	0	12.5	0	26.7857	5.35714	23.2143	3.57143	1.78571	7.14286	0	0	0	2.14724	0	3.37079	4.41176	5.85586	1.21951	1.49254	1.8018	0	0	0	0.0732362	0	0.150783	0.0488445	0.145351	0.0239547	0.0163913	0.0447233	0	0
Lamprospiza melanoleuca	10.5263	3.50877	21.0526	0	33.3333	0	3.50877	0	3.50877	14.0351	7.01754	3.50877	2.94118	3.68098	0	4.26966	0	0.900901	0	2.98507	3.6036	1.85185	1.62602	0.0322497	0.123668	0	0.188015	0	0.0220484	0	0.0324692	0.0881935	0.044347	0.0256739
Lanio fulvus	8.33333	0	33.3333	0	6.66667	5	23.3333	6.66667	15	1.66667	0	0	0	6.13497	0	0.898876	4.41176	6.30631	2.43902	13.4328	0.45045	0	0	0	0.197342	0	0.0378277	0.0470588	0.148198	0.0455285	0.142164	0.0105856	0	0
Lanio versicolor	25.3333	1.33333	0	0	44	0	2.66667	0	0	16	8	2.66667	1.47059	0	0	7.41573	0	0.900901	0	0	5.40541	2.77778	1.62602	0.0140196	0	0	0.257079	0	0.0178378	0	0	0.107027	0.0538889	0.0214634
Lepidocolaptes fatimalimae	25	0	0	0	75	0	0	0	0	0	0	0	0	0	0	0.674157	0	0	0	0	0	0	0	0	0	0	0.378371	0	0	0	0	0	0	0
Lepidothrix coeruleocapilla	42.8571	0	0	0	57.1429	0	0	0	0	0	0	0	0	0	0	0.898876	0	0	0	0	0	0	0	0	0	0	0.290209	0	0	0	0	0	0	0
Lepidothrix iris	14.2857	14.2857	0	0	0	0	0	0	0	0	42.8571	28.5714	1.47059	0	0	0	0	0	0	0	0	1.38889	1.62602	0.0787815	0	0	0	0	0	0	0	0	0.22123	0.150987
Lepidothrix nattereri	7.69231	0	0	0	3.84615	0	0	0	0	69.2308	19.2308	0	0	0	0	0.224719	0	0	0	0	8.10811	2.31481	0	0	0	0	0.0203544	0	0	0	0	0.386694	0.107728	0
Lepidothrix serena	9.09091	0	63.6364	0	0	0	0	3.0303	24.2424	0	0	0	0	6.44172	0	0	0	0	0.609756	11.9403	0	0	0	0	0.35039	0	0	0	0	0.0182003	0.180914	0	0	0
Lepidothrix suavissima	0	0	23.8095	4.7619	0	0	0	23.8095	47.619	0	0	0	0	1.53374	2.08333	0	0	0	3.04878	14.9254	0	0	0	0	0.126716	0.0342262	0	0	0	0.134292	0.312722	0	0	0
Lepidothrix vilasboasi	0	0	0	0	0	0	0	0	0	0	100	0	0	0	0	0	0	0	0	0	0	0.925926	0	0	0	0	0	0	0	0	0	0	0.50463	0
Leptasthenura xenothorax	100	0	0	0	0	0	0	0	0	0	0	0	0	0	0	0	0	0	0	0	0	0	0	0	0	0	0	0	0	0	0	0	0	0
Leucippus chlorocercus	0	0	0	0	44.4444	5.55556	50	0	0	0	0	0	0	0	0	1.79775	1.47059	4.05405	0	0	0	0	0	0	0	0	0.231211	0.0351307	0.27027	0	0	0	0	0
Leucopternis kuhli	10.5263	5.26316	0	0	47.3684	0	0	0	0	21.0526	15.7895	0	1.47059	0	0	2.02247	0	0	0	0	1.8018	1.38889	0	0.0336687	0	0	0.246954	0	0	0	0	0.114272	0.0858918	0
Leucopternis melanops	9.52381	0	23.8095	4.7619	9.52381	4.7619	19.0476	4.7619	14.2857	4.7619	4.7619	0	0	3.06748	4.16667	0.898876	2.94118	3.6036	1.21951	8.95522	0.900901	0.925926	0	0	0.134385	0.0446429	0.0521134	0.0385154	0.113256	0.0299071	0.116205	0.028314	0.0284392	0
Liosceles thoracicus	9.25926	0	0	0	40.7407	5.55556	27.7778	0	0	16.6667	0	0	0	0	0	4.94382	4.41176	6.75676	0	0	4.05405	0	0	0	0	0	0.228423	0.0498366	0.172673	0	0	0.103604	0	0
Lipaugus streptophorus	0	0	0	0	0	0	0	12.5	87.5	0	0	0	0	0	0	0	0	0	0.609756	10.4478	0	0	0	0	0	0	0	0	0	0.0655488	0.489739	0	0	0
Lipaugus uropygialis	75	0	0	0	25	0	0	0	0	0	0	0	0	0	0	0.224719	0	0	0	0	0	0	0	0	0	0	0.126124	0	0	0	0	0	0	0
Lophornis gouldii	20	50	0	0	0	0	0	0	0	0	30	0	7.35294	0	0	0	0	0	0	0	0	1.38889	0	0.286765	0	0	0	0	0	0	0	0	0.156944	0
Lophornis ornatus	0	0	45.8333	0	0	0	0	8.33333	45.8333	0	0	0	0	3.37423	0	0	0	0	1.21951	16.4179	0	0	0	0	0.246038	0	0	0	0	0.0477642	0.311256	0	0	0
Lophornis pavoninus	0	0	0	0	0	0	0	41.6667	58.3333	0	0	0	0	0	0	0	0	0	3.04878	10.4478	0	0	0	0	0	0	0	0	0	0.223577	0.343905	0	0	0
Lophotriccus eulophotes	16.6667	0	0	0	83.3333	0	0	0	0	0	0	0	0	0	0	2.24719	0	0	0	0	0	0	0	0	0	0	0.427903	0	0	0	0	0	0	0
Lophotriccus galeatus	6.25	4.16667	29.1667	4.16667	0	1.04167	12.5	10.4167	13.5417	5.20833	12.5	1.04167	5.88235	8.58896	8.33333	0	1.47059	5.40541	6.09756	19.403	2.25225	5.55556	0.813008	0.0502451	0.188778	0.0625	0	0.0125613	0.089527	0.0825711	0.164723	0.0373029	0.0902778	0.00927337
Lophotriccus vitiosus	10.8108	0	32.4324	2.7027	25.6757	1.35135	22.973	1.35135	2.7027	0	0	0	0	7.36196	4.16667	4.26966	1.47059	7.65766	0.609756	2.98507	0	0	0	0	0.198972	0.0343468	0.149727	0.0141097	0.153153	0.00980554	0.0284389	0	0	0
Macroagelaius imthurni	0	0	0	0	0	0	0	38.4615	61.5385	0	0	0	0	0	0	0	0	0	3.04878	11.9403	0	0	0	0	0	0	0	0	0	0.207552	0.367394	0	0	0
Malacoptila fusca	11.1111	0	31.746	3.1746	12.6984	6.34921	22.2222	6.34921	4.7619	0	0	1.5873	0	6.13497	4.16667	1.79775	5.88235	6.30631	2.43902	4.47761	0	0	0.813008	0	0.189405	0.0367063	0.0724808	0.0611578	0.142643	0.0439412	0.0461976	0	0	0.0120015
Malacoptila rufa	5.45455	9.09091	0	0	32.7273	0	7.27273	0	0	21.8182	20	3.63636	7.35294	0	0	4.04494	0	1.8018	0	0	5.40541	5.09259	1.62602	0.0822193	0	0	0.183861	0	0.0453726	0	0	0.136118	0.125463	0.0263119
Malacoptila semicincta	19.0476	0	0	0	80.9524	0	0	0	0	0	0	0	0	0	0	3.82022	0	0	0	0	0	0	0	0	0	0	0.423863	0	0	0	0	0	0	0
Megascops marshalli	100	0	0	0	0	0	0	0	0	0	0	0	0	0	0	0	0	0	0	0	0	0	0	0	0	0	0	0	0	0	0	0	0	0
Megascops usta	12.5	0	12.5	0	25	12.5	0	0	0	25	12.5	0	0	0.306748	0	0.449438	1.47059	0	0	0	0.900901	0.462963	0	0	0.0640337	0	0.127247	0.0698529	0	0	0	0.129505	0.0648148	0
Megastictus margaritatus	12.963	0	1.85185	7.40741	24.0741	7.40741	24.0741	9.25926	1.85185	9.25926	1.85185	0	0	0.306748	8.33333	2.92135	5.88235	5.85586	3.04878	1.49254	2.25225	0.462963	0	0	0.010793	0.0787037	0.134977	0.0664488	0.14965	0.0615402	0.0167219	0.0575576	0.0115741	0
Metallura aeneocauda	88.8889	0	0	0	11.1111	0	0	0	0	0	0	0	0	0	0	0.224719	0	0	0	0	0	0	0	0	0	0	0.0566792	0	0	0	0	0	0	0
Metallura eupogon	0	0	0	0	100	0	0	0	0	0	0	0	0	0	0	0.224719	0	0	0	0	0	0	0	0	0	0	0.501124	0	0	0	0	0	0	0
Metopothrix aurantiaca	11.5385	0	0	0	50	3.84615	34.6154	0	0	0	0	0	0	0	0	2.92135	1.47059	4.05405	0	0	0	0	0	0	0	0	0.264607	0.0265837	0.193347	0	0	0	0	0
Micrastur buckleyi	33.3333	0	0	0	41.6667	0	25	0	0	0	0	0	0	0	0	1.1236	0	1.35135	0	0	0	0	0	0	0	0	0.213951	0	0.131757	0	0	0	0	0
Micrastur gilvicollis	15.8537	1.21951	19.5122	2.43902	25.6098	2.43902	17.0732	4.87805	8.53659	1.21951	1.21951	0	1.47059	4.90798	4.16667	4.7191	2.94118	6.30631	2.43902	10.4478	0.45045	0.462963	0	0.0134505	0.122101	0.0330285	0.151644	0.026901	0.116897	0.0365854	0.0949217	0.00834981	0.00841238	0
Micrastur mintoni	6.06061	15.1515	0	0	9.09091	0	0	0	0	39.3939	18.1818	12.1212	7.35294	0	0	0.674157	0	0	0	0	5.85586	2.77778	3.25203	0.112522	0	0	0.0488253	0	0	0	0	0.226249	0.104798	0.0768662
Microbates collaris	11.3208	0	33.9623	3.77358	1.88679	5.66038	22.6415	11.3208	9.43396	0	0	0	0	5.52147	4.16667	0.224719	4.41176	5.40541	3.65854	7.46269	0	0	0	0	0.197419	0.0397013	0.0105576	0.0503607	0.140235	0.0748965	0.0844832	0	0	0
Microcerculus bambla	4.16667	0	33.3333	4.16667	12.5	8.33333	4.16667	12.5	18.75	2.08333	0	0	0	4.90798	4.16667	1.34831	5.88235	0.900901	3.65854	13.4328	0.45045	0	0	0	0.191207	0.0416667	0.0692416	0.0710784	0.0253378	0.0807927	0.160914	0.0126689	0	0
Microcerculus marginatus	29.2035	1.76991	0	1.76991	32.7434	0.884956	18.5841	0	0	7.9646	4.42478	2.65487	2.94118	0	4.16667	8.31461	1.47059	9.45946	0	0	4.05405	2.31481	2.43902	0.0235554	0	0.0296829	0.20529	0.0117777	0.140218	0	0	0.0600933	0.033698	0.0254695
Microcerculus ustulatus	0	0	0	0	7.69231	0	0	46.1538	46.1538	0	0	0	0	0	0	0.224719	0	0	3.65854	8.95522	0	0	0	0	0	0	0.0395851	0	0	0.249062	0.275545	0	0	0
Micromonacha lanceolata	35.2941	0	0	0	5.88235	17.6471	41.1765	0	0	0	0	0	0	0	0	0.224719	4.41176	3.15315	0	0	0	0	0	0	0	0	0.0305354	0.110294	0.221648	0	0	0	0	0
Microxenops milleri	13.5593	0	13.5593	5.08475	30.5085	1.69492	16.9492	6.77966	1.69492	5.08475	5.08475	0	0	2.45399	6.25	4.04494	1.47059	4.5045	2.43902	1.49254	1.35135	1.38889	0	0	0.0800665	0.0566737	0.172767	0.0158275	0.107268	0.0460934	0.0159373	0.0321805	0.0323682	0
Mionectes macconnelli	19.8113	4.71698	28.3019	0	8.49057	0.943396	0	11.3208	11.3208	6.60377	5.66038	2.83019	7.35294	9.20245	0	2.02247	1.47059	0	7.31707	17.9104	3.15315	2.77778	2.43902	0.0603496	0.187522	0	0.0525652	0.0120699	0	0.0931891	0.146156	0.0487846	0.0421908	0.0263461
Mitrospingus oleagineus	0	0	0	0	0	0	0	0	100	0	0	0	0	0	0	0	0	0	0	10.4478	0	0	0	0	0	0	0	0	0	0	0.552239	0	0	0
Mitu tomentosum	13.8889	0	11.1111	2.77778	5.55556	8.33333	11.1111	27.7778	19.4444	0	0	0	0	1.22699	2.08333	0.449438	4.41176	1.8018	6.09756	10.4478	0	0	0	0	0.0616905	0.0243056	0.030025	0.0637255	0.0645646	0.169377	0.149461	0	0	0
Mitu tuberosum	21.6867	3.61446	2.40964	0	38.5542	3.61446	9.63855	0	0	14.4578	4.81928	1.20482	4.41176	0.613497	0	7.19101	4.41176	3.6036	0	0	5.40541	1.85185	0.813008	0.0401311	0.0151157	0	0.228726	0.0401311	0.0662108	0	0	0.0993162	0.0333556	0.0100891
Monasa atra	6.09756	0	47.561	2.43902	3.65854	3.65854	0	12.1951	21.9512	2.43902	0	0	0	11.9632	4.16667	0.674157	4.41176	0	6.09756	26.8657	0.900901	0	0	0	0.297621	0.0330285	0.0216635	0.0403515	0	0.0914634	0.244084	0.0166996	0	0
Monasa flavirostris	27.2727	0	0	0	36.3636	0	33.3333	0	0	3.0303	0	0	0	0	0	2.69663	0	4.95495	0	0	0.45045	0	0	0	0	0	0.195301	0	0.191441	0	0	0.0174038	0	0
Muscisaxicola fluviatilis	38.6364	0	0	0	43.1818	2.27273	9.09091	0	0	6.81818	0	0	0	0	0	4.26966	1.47059	1.8018	0	0	1.35135	0	0	0	0	0	0.237257	0.0187166	0.0544636	0	0	0.0408477	0	0
Myioborus albifacies	0	0	0	0	0	0	0	100	0	0	0	0	0	0	0	0	0	0	0.609756	0	0	0	0	0	0	0	0	0	0	0.503049	0	0	0	0
Myioborus cardonai	0	0	0	0	0	0	0	100	0	0	0	0	0	0	0	0	0	0	1.21951	0	0	0	0	0	0	0	0	0	0	0.506098	0	0	0	0
Myioborus castaneocapilla	0	0	0	0	0	0	0	45.4545	54.5455	0	0	0	0	0	0	0	0	0	3.04878	8.95522	0	0	0	0	0	0	0	0	0	0.242517	0.317503	0	0	0
Myiopagis flavivertex	5.17241	0	27.5862	0	20.6897	3.44828	12.069	8.62069	8.62069	6.89655	5.17241	1.72414	0	4.90798	0	2.69663	2.94118	3.15315	3.04878	7.46269	1.8018	1.38889	0.813008	0	0.162471	0	0.116931	0.0319473	0.0761106	0.0583474	0.0804169	0.0434918	0.0328065	0.0126857
Myiophobus inornatus	100	0	0	0	0	0	0	0	0	0	0	0	0	0	0	0	0	0	0	0	0	0	0	0	0	0	0	0	0	0	0	0	0	0
Myiophobus roraimae	41.1765	0	0	0	11.7647	0	5.88235	23.5294	17.6471	0	0	0	0	0	0	0.449438	0	0.45045	2.43902	4.47761	0	0	0	0	0	0	0.0610707	0	0.031664	0.129842	0.110623	0	0	0
Myiornis albiventris	80	0	0	0	20	0	0	0	0	0	0	0	0	0	0	0.898876	0	0	0	0	0	0	0	0	0	0	0.104494	0	0	0	0	0	0	0
Myiotheretes fuscorufus	100	0	0	0	0	0	0	0	0	0	0	0	0	0	0	0	0	0	0	0	0	0	0	0	0	0	0	0	0	0	0	0	0	0
Myiothlypis chrysogaster	62.5	0	0	0	37.5	0	0	0	0	0	0	0	0	0	0	1.34831	0	0	0	0	0	0	0	0	0	0	0.194242	0	0	0	0	0	0	0
Myiozetetes granadensis	28.7671	0	0	0	38.3562	0	17.8082	8.21918	2.73973	2.73973	1.36986	0	0	0	0	6.29213	0	5.85586	3.65854	2.98507	0.900901	0.462963	0	0	0	0	0.223241	0	0.11832	0.0593886	0.028624	0.0182031	0.00916413	0
Myiozetetes luteiventris	12	1.33333	17.3333	0	20	0	18.6667	5.33333	4	13.3333	6.66667	1.33333	1.47059	3.98773	0	3.37079	0	6.30631	2.43902	4.47761	4.5045	2.31481	0.813008	0.0140196	0.106605	0	0.116854	0	0.124865	0.0388618	0.0423881	0.0891892	0.0449074	0.0107317
Myrmeciza castanea	28.5714	0	0	0	14.2857	0	57.1429	0	0	0	0	0	0	0	0	0.224719	0	1.8018	0	0	0	0	0	0	0	0	0.0725522	0	0.294723	0	0	0	0	0
Myrmeciza disjuncta	11.1111	0	11.1111	11.1111	0	22.2222	0	44.4444	0	0	0	0	0	0.306748	2.08333	0	2.94118	0	2.43902	0	0	0	0	0	0.0570893	0.0659722	0	0.125817	0	0.234417	0	0	0	0
Myrmeciza ferruginea	2.08333	0	66.6667	0	4.16667	0	0	0	14.5833	12.5	0	0	0	9.81595	0	0.449438	0	0	0	10.4478	2.7027	0	0	0	0.382413	0	0.0230805	0	0	0	0.125155	0.0760135	0	0
Myrmeciza fortis	16.4179	0	0	0	52.2388	4.47761	26.8657	0	0	0	0	0	0	0	0	7.86517	4.41176	8.10811	0	0	0	0	0	0	0	0	0.30052	0.0444469	0.174869	0	0	0	0	0
Myrmeciza goeldii	23.8095	0	0	0	71.4286	0	4.7619	0	0	0	0	0	0	0	0	3.37079	0	0.45045	0	0	0	0	0	0	0	0	0.373997	0	0.0260618	0	0	0	0	0
Myrmeciza hyperythra	13.4615	0	0	0	59.6154	3.84615	23.0769	0	0	0	0	0	0	0	0	6.96629	2.94118	5.40541	0	0	0	0	0	0	0	0	0.332908	0.0339367	0.142412	0	0	0	0	0
Myrmeciza melanoceps	14.8936	0	0	0	44.6809	2.12766	38.2979	0	0	0	0	0	0	0	0	4.7191	1.47059	8.10811	0	0	0	0	0	0	0	0	0.247	0.0179912	0.23203	0	0	0	0	0
Myrmeciza pelzelni	0	0	0	42.8571	0	0	28.5714	28.5714	0	0	0	0	0	0	6.25	0	0	0.900901	1.21951	0	0	0	0	0	0	0.245536	0	0	0.147362	0.148955	0	0	0	0
Myrmoborus leucophrys	21.1268	0.704225	10.5634	0	30.2817	0.704225	5.6338	7.04225	7.04225	7.04225	8.4507	1.40845	1.47059	4.60123	0	9.66292	1.47059	3.6036	6.09756	14.9254	4.5045	5.55556	1.62602	0.0108741	0.075823	0	0.199723	0.0108741	0.046187	0.0656991	0.109838	0.0577338	0.0700313	0.0151723
Myrmoborus lugubris	0	3.7037	22.2222	0	25.9259	11.1111	22.2222	0	0	11.1111	3.7037	0	1.47059	1.84049	0	1.57303	4.41176	2.7027	0	0	1.35135	0.462963	0	0.0258715	0.120314	0	0.137495	0.0776144	0.124625	0	0	0.0623123	0.0208333	0
Myrmoborus melanurus	0	0	0	0	66.6667	0	33.3333	0	0	0	0	0	0	0	0	0.449438	0	0.45045	0	0	0	0	0	0	0	0	0.335581	0	0.168919	0	0	0	0	0
Myrmochanes hemileucus	10	0	0	0	45	5	30	0	0	10	0	0	0	0	0	2.02247	1.47059	2.7027	0	0	0.900901	0	0	0	0	0	0.235112	0.0323529	0.163514	0	0	0.0545045	0	0
Myrmornis torquata	11.9403	5.97015	29.8507	0	1.49254	0	5.97015	10.4478	13.4328	13.4328	5.97015	1.49254	5.88235	6.13497	0	0.224719	0	1.8018	4.26829	13.4328	4.05405	1.85185	0.813008	0.0592625	0.179929	0	0.00858628	0	0.0388598	0.0735803	0.134328	0.0874344	0.03911	0.0115277
Myrmothera campanisona	13.1944	0	20.1389	2.77778	25	1.38889	15.2778	3.47222	6.25	8.33333	4.16667	0	0	8.89571	8.33333	8.08989	2.94118	9.90991	3.04878	13.4328	5.40541	2.77778	0	0	0.145173	0.0555556	0.165449	0.0216503	0.125938	0.032605	0.0984142	0.0686937	0.0347222	0
Myrmothera simplex	0	0	0	0	0	0	0	58.8235	41.1765	0	0	0	0	0	0	0	0	0	6.09756	10.4478	0	0	0	0	0	0	0	0	0	0.324605	0.258121	0	0	0
Myrmotherula ambigua	23.0769	0	7.69231	23.0769	0	7.69231	23.0769	15.3846	0	0	0	0	0	0.306748	6.25	0	1.47059	1.35135	1.21951	0	0	0	0	0	0.0399953	0.146635	0	0.0458145	0.122141	0.0830206	0	0	0	0
Myrmotherula assimilis	8.10811	0	10.8108	0	43.2432	2.7027	8.10811	5.40541	0	18.9189	2.7027	0	0	1.22699	0	3.59551	1.47059	1.35135	1.21951	0	3.15315	0.462963	0	0	0.060189	0	0.234194	0.0208665	0.0472973	0.0331246	0	0.11036	0.0158283	0
Myrmotherula behni	50	0	0	0	0	0	0	0	50	0	0	0	0	0	0	0	0	0	0	2.98507	0	0	0	0	0	0	0	0	0	0	0.264925	0	0	0
Myrmotherula brachyura	18.6813	0.549451	14.8352	1.0989	23.0769	2.1978	12.6374	3.2967	6.59341	9.89011	6.59341	0.549451	1.47059	8.28221	4.16667	9.4382	5.88235	10.3604	3.65854	17.9104	8.10811	5.55556	0.813008	0.0101002	0.115587	0.0263278	0.162576	0.0404008	0.114989	0.0347762	0.122519	0.0899911	0.0607448	0.00681229
Myrmotherula cherriei	30.4348	0	8.69565	4.34783	0	21.7391	17.3913	17.3913	0	0	0	0	0	0.613497	2.08333	0	7.35294	1.8018	2.43902	0	0	0	0	0	0.0465457	0.0321558	0	0.14546	0.0959655	0.0991516	0	0	0	0
Myrmotherula grisea	100	0	0	0	0	0	0	0	0	0	0	0	0	0	0	0	0	0	0	0	0	0	0	0	0	0	0	0	0	0	0	0	0	0
Myrmotherula ignota	21.4286	0	0	3.57143	17.8571	3.57143	53.5714	0	0	0	0	0	0	0	2.08333	1.1236	1.47059	6.75676	0	0	0	0	0	0	0	0.0282738	0.0949037	0.0252101	0.301641	0	0	0	0	0
Myrmotherula iheringi	4.54545	0	0	0	50	0	0	0	0	45.4545	0	0	0	0	0	2.47191	0	0	0	0	4.5045	0	0	0	0	0	0.26236	0	0	0	0	0.249795	0	0
Myrmotherula klagesi	0	0	37.5	0	12.5	12.5	0	0	0	25	12.5	0	0	0.920245	0	0.224719	1.47059	0	0	0	0.900901	0.462963	0	0	0.192101	0	0.0636236	0.0698529	0	0	0	0.129505	0.0648148	0
Myrmotherula longipennis	10.1266	3.79747	18.3544	1.26582	24.0506	2.53165	12.6582	5.06329	6.32911	7.59494	5.6962	2.53165	8.82353	8.89571	4.16667	8.53933	5.88235	9.00901	4.87805	14.9254	5.40541	4.16667	3.25203	0.063105	0.136251	0.0271624	0.16295	0.04207	0.108336	0.0497067	0.106272	0.0650017	0.0493143	0.0289184
Myrmotherula menetriesii	15.5689	2.99401	11.976	1.79641	22.7545	2.39521	13.1737	7.18563	6.58683	10.7784	3.59281	1.1976	7.35294	6.13497	6.25	8.53933	5.88235	9.90991	7.31707	16.4179	8.10811	2.77778	1.62602	0.0517348	0.0905551	0.040232	0.156469	0.0413878	0.115418	0.0725135	0.115024	0.0944328	0.031853	0.0141181
Myrmotherula multostriata	9.33333	4	1.33333	0	36	2.66667	20	1.33333	0	17.3333	8	0	4.41176	0.306748	0	6.06742	2.94118	6.75676	0.609756	0	5.85586	2.77778	0	0.0420588	0.00820041	0	0.210337	0.0280392	0.133784	0.00971545	0	0.115946	0.0538889	0
Myrmotherula oreni	0	0	0	0	100	0	0	0	0	0	0	0	0	0	0	0.898876	0	0	0	0	0	0	0	0	0	0	0.504494	0	0	0	0	0	0	0
Myrmotherula sclateri	13.3333	0	0	0	44.4444	0	2.22222	0	2.22222	26.6667	11.1111	0	0	0	0	4.49438	0	0.45045	0	1.49254	5.40541	2.31481	0	0	0	0	0.244694	0	0.0133634	0	0.0185738	0.16036	0.0671296	0
Myrmotherula sunensis	25	0	0	0	25	0	50	0	0	0	0	0	0	0	0	0.449438	0	1.8018	0	0	0	0	0	0	0	0	0.127247	0	0.259009	0	0	0	0	0
Myrmotherula surinamensis	3.33333	0	40	3.33333	10	1.66667	3.33333	13.3333	16.6667	5	1.66667	1.66667	0	7.36196	4.16667	1.34831	1.47059	0.900901	4.87805	14.9254	1.35135	0.462963	0.813008	0	0.23681	0.0375	0.0567416	0.0156863	0.0211712	0.0910569	0.15796	0.0317568	0.0106481	0.0123984
Nannopsittaca dachilleae	22.2222	0	0	0	77.7778	0	0	0	0	0	0	0	0	0	0	1.57303	0	0	0	0	0	0	0	0	0	0	0.396754	0	0	0	0	0	0	0
Nannopsittaca panychlora	0	0	13.3333	0	0	0	0	26.6667	60	0	0	0	0	0.613497	0	0	0	0	2.43902	13.4328	0	0	0	0	0.0697342	0	0	0	0	0.145528	0.367164	0	0	0
Nasica longirostris	14.5631	0.970874	7.76699	1.94175	24.2718	6.79612	16.5049	6.79612	0	12.6214	7.76699	0	1.47059	2.45399	4.16667	5.61798	10.2941	7.65766	4.26829	0	5.85586	3.7037	0	0.0122073	0.0511049	0.0305421	0.149449	0.0854512	0.120813	0.055322	0	0.0923861	0.0573535	0
Neoctantes niger	18.5185	0	0	7.40741	37.037	0	29.6296	0	0	7.40741	0	0	0	0	4.16667	2.24719	0	3.6036	0	0	0.900901	0	0	0	0	0.0578704	0.196421	0	0.166166	0	0	0.0415415	0	0
Neomorphus pucheranii	0	0	5.88235	0	41.1765	5.88235	47.0588	0	0	0	0	0	0	0.306748	0	1.57303	1.47059	3.6036	0	0	0	0	0	0	0.0309455	0	0.213748	0.0367647	0.253312	0	0	0	0	0
Neomorphus rufipennis	0	0	18.5185	3.7037	0	0	7.40741	25.9259	44.4444	0	0	0	0	1.53374	2.08333	0	0	0.900901	4.26829	17.9104	0	0	0	0	0.100261	0.0289352	0	0	0.0415415	0.150971	0.311774	0	0	0
Neopelma chrysocephalum	10.2041	0	28.5714	12.2449	4.08163	6.12245	12.2449	16.3265	8.16327	2.04082	0	0	0	4.29448	12.5	0.449438	4.41176	2.7027	4.87805	5.97015	0.45045	0	0	0	0.16433	0.123724	0.0226554	0.0526711	0.074738	0.106023	0.0706671	0.0124563	0	0
Neopelma sulphureiventer	35	0	0	0	50	0	5	0	0	10	0	0	0	0	0	2.24719	0	0.45045	0	0	0.900901	0	0	0	0	0	0.261236	0	0.0272523	0	0	0.0545045	0	0
Nonnula amaurocephala	0	0	0	0	33.3333	66.6667	0	0	0	0	0	0	0	0	0	0.224719	2.94118	0	0	0	0	0	0	0	0	0	0.16779	0.348039	0	0	0	0	0	0
Nonnula brunnea	15.3846	0	0	0	23.0769	0	61.5385	0	0	0	0	0	0	0	0	0.674157	0	3.6036	0	0	0	0	0	0	0	0	0.118755	0	0.32571	0	0	0	0	0
Nonnula ruficapilla	23.8095	0	0	0	38.0952	2.38095	4.7619	0	0	14.2857	11.9048	4.7619	0	0	0	3.59551	1.47059	0.900901	0	0	2.7027	2.31481	1.62602	0	0	0	0.208454	0.0192577	0.028314	0	0	0.0849421	0.0710979	0.0319396
Nonnula sclateri	0	0	0	0	94.1176	0	5.88235	0	0	0	0	0	0	0	0	3.59551	0	0.45045	0	0	0	0	0	0	0	0	0.488566	0	0.031664	0	0	0	0	0
Notharchus macrorhynchos	16.129	3.22581	35.4839	0	9.67742	3.22581	3.22581	6.45161	16.129	3.22581	3.22581	0	1.47059	3.37423	0	0.674157	1.47059	0.45045	1.21951	7.46269	0.45045	0.462963	0	0.023482	0.194291	0	0.0517579	0.023482	0.0183813	0.0383556	0.117959	0.0183813	0.0184438	0
Notharchus ordii	9.09091	0	4.54545	4.54545	27.2727	9.09091	9.09091	9.09091	0	13.6364	13.6364	0	0	0.306748	2.08333	1.34831	2.94118	0.900901	1.21951	0	1.35135	1.38889	0	0	0.024261	0.0331439	0.143105	0.0601604	0.049959	0.0515521	0	0.0749386	0.0751263	0
Nothocrax urumutum	2.94118	0	2.94118	14.7059	8.82353	2.94118	52.9412	2.94118	0	8.82353	2.94118	0	0	0.306748	10.4167	0.674157	1.47059	8.10811	0.609756	0	1.35135	0.462963	0	0	0.0162396	0.125613	0.0474884	0.0220588	0.305246	0.0177547	0	0.0508744	0.0170207	0
Nothoprocta taczanowskii	100	0	0	0	0	0	0	0	0	0	0	0	0	0	0	0	0	0	0	0	0	0	0	0	0	0	0	0	0	0	0	0	0	0
Nyctibius bracteatus	11.7647	0	11.7647	0	5.88235	11.7647	41.1765	0	5.88235	11.7647	0	0	0	0.613497	0	0.224719	2.94118	3.15315	0	1.49254	0.900901	0	0	0	0.061891	0	0.0305354	0.0735294	0.221648	0	0.0368745	0.063328	0	0
Nyctibius leucopterus	0	6.25	31.25	0	25	6.25	6.25	0	12.5	6.25	6.25	0	1.47059	1.53374	0	0.898876	1.47059	0.45045	0	2.98507	0.45045	0.462963	0	0.0386029	0.163919	0	0.129494	0.0386029	0.0335023	0	0.0774254	0.0335023	0.0335648	0
Nyctibius maculosus	100	0	0	0	0	0	0	0	0	0	0	0	0	0	0	0	0	0	0	0	0	0	0	0	0	0	0	0	0	0	0	0	0	0
Nystalus obamai	50	0	0	0	0	0	0	0	0	50	0	0	0	0	0	0	0	0	0	0	0.45045	0	0	0	0	0	0	0	0	0	0	0.252252	0	0
Ochthoeca frontalis	93.3333	0	0	0	6.66667	0	0	0	0	0	0	0	0	0	0	0.224719	0	0	0	0	0	0	0	0	0	0	0.0344569	0	0	0	0	0	0	0
Ochthornis littoralis	21.1538	0	8.65385	0.961538	30.7692	0	19.2308	6.73077	2.88462	5.76923	3.84615	0	0	2.76074	2.08333	7.19101	0	9.00901	4.26829	4.47761	2.7027	1.85185	0	0	0.0570729	0.0152244	0.189801	0	0.141199	0.0549953	0.0368111	0.0423597	0.02849	0
Ocyalus latirostris	8.33333	0	0	0	54.1667	0	37.5	0	0	0	0	0	0	0	0	2.92135	0	4.05405	0	0	0	0	0	0	0	0	0.28544	0	0.20777	0	0	0	0	0
Odontophorus balliviani	100	0	0	0	0	0	0	0	0	0	0	0	0	0	0	0	0	0	0	0	0	0	0	0	0	0	0	0	0	0	0	0	0	0
Odontophorus stellatus	22.7273	0	0	0	61.3636	0	11.3636	0	0	4.54545	0	0	0	0	0	6.06742	0	2.25225	0	0	0.900901	0	0	0	0	0	0.337155	0	0.0680794	0	0	0.0272318	0	0
Odontorchilus cinereus	8.33333	0	0	0	0	0	0	0	0	58.3333	33.3333	0	0	0	0	0	0	0	0	0	3.15315	1.85185	0	0	0	0	0	0	0	0	0	0.307432	0.175926	0
Ortalis motmot	10.1266	0	32.9114	1.26582	12.6582	1.26582	10.1266	3.79747	16.4557	3.79747	2.53165	5.06329	0	7.97546	2.08333	2.24719	1.47059	3.6036	1.82927	19.403	1.35135	0.925926	3.25203	0	0.204434	0.0167458	0.0745271	0.0136821	0.0686509	0.0281337	0.179293	0.0257441	0.0172879	0.0415766
Ortalis superciliaris	60	30	0	0	0	0	0	0	0	0	10	0	4.41176	0	0	0	0	0	0	0	0	0.462963	0	0.172059	0	0	0	0	0	0	0	0	0.0523148	0
Pachyramphus minor	19.0909	3.63636	12.7273	0.909091	24.5455	1.81818	13.6364	4.54545	5.45455	7.27273	5.45455	0.909091	5.88235	4.29448	2.08333	6.06742	2.94118	6.75676	3.04878	8.95522	3.6036	2.77778	0.813008	0.0475936	0.0851088	0.0149621	0.153064	0.0237968	0.101966	0.0379712	0.0720488	0.0543817	0.0411616	0.0086105
Pachyramphus surinamus	0	0	61.1111	0	11.1111	11.1111	0	5.55556	0	11.1111	0	0	0	3.37423	0	0.449438	2.94118	0	0.609756	0	0.900901	0	0	0	0.322427	0	0.0578027	0.0702614	0	0.0308266	0	0.0600601	0	0
Parkerthraustes humeralis	25.7143	0	0	0	34.2857	0	14.2857	0	0	11.4286	11.4286	2.85714	0	0	0	2.69663	0	2.25225	0	0	1.8018	1.85185	0.813008	0	0	0	0.184912	0	0.0826898	0	0	0.0661519	0.0664021	0.0183508
Pauxi unicornis	75	0	0	0	25	0	0	0	0	0	0	0	0	0	0	0.224719	0	0	0	0	0	0	0	0	0	0	0.126124	0	0	0	0	0	0	0
Penelope marail	5	0	55	0	0	0	0	5	27.5	5	2.5	0	0	6.74847	0	0	0	0	1.21951	16.4179	0.900901	0.462963	0	0	0.308742	0	0	0	0	0.0310976	0.21959	0.0295045	0.0148148	0
Penelope pileata	0	0	0	0	0	0	0	0	0	50	33.3333	16.6667	0	0	0	0	0	0	0	0	1.35135	0.925926	0.813008	0	0	0	0	0	0	0	0	0.256757	0.171296	0.0873984
Percnostola arenarum	0	0	0	0	50	0	50	0	0	0	0	0	0	0	0	0.224719	0	0.45045	0	0	0	0	0	0	0	0	0.251124	0	0.252252	0	0	0	0	0
Percnostola lophotes	29.4118	0	0	0	70.5882	0	0	0	0	0	0	0	0	0	0	2.69663	0	0	0	0	0	0	0	0	0	0	0.366424	0	0	0	0	0	0	0
Percnostola rufifrons	6.75676	0	45.9459	6.75676	4.05405	5.40541	18.9189	4.05405	2.7027	2.7027	0	2.7027	0	10.4294	10.4167	0.674157	5.88235	6.30631	1.82927	2.98507	0.900901	0	1.62602	0	0.281877	0.0858671	0.0236411	0.0564388	0.126126	0.0294166	0.0284389	0.018018	0	0.0216436
Periporphyrus erythromelas	3.84615	19.2308	42.3077	0	3.84615	0	0	0	23.0769	0	3.84615	3.84615	7.35294	3.37423	0	0.224719	0	0	0	8.95522	0	0.462963	0.813008	0.132919	0.22841	0	0.0203544	0	0	0	0.160161	0	0.0215456	0.0232958
Perissocephalus tricolor	0	0	60	3.33333	1.66667	3.33333	0	6.66667	21.6667	0	3.33333	0	0	11.0429	4.16667	0.224719	2.94118	0	2.43902	19.403	0	0.925926	0	0	0.355215	0.0375	0.00945693	0.0313725	0	0.0455285	0.205348	0	0.0212963	0
Phaethornis aethopyga	0	0	0	0	0	0	0	0	0	0	100	0	0	0	0	0	0	0	0	0	0	0.925926	0	0	0	0	0	0	0	0	0	0	0.50463	0
Phaethornis atrimentalis	36.3636	0	0	0	22.7273	0	40.9091	0	0	0	0	0	0	0	0	1.1236	0	4.05405	0	0	0	0	0	0	0	0	0.119254	0	0.224816	0	0	0	0	0
Phaethornis bourcieri	16.2791	0	25.5814	1.16279	9.30233	4.65116	22.093	4.65116	12.7907	0	2.32558	1.16279	0	6.74847	2.08333	1.79775	5.88235	8.55856	2.43902	16.4179	0	0.925926	0.813008	0	0.161649	0.0162306	0.0555004	0.0526676	0.153258	0.0354509	0.146043	0	0.0162575	0.00987899
Phaethornis griseogularis	33.3333	0	0	0	0	0	20	20	26.6667	0	0	0	0	0	0	0	0	1.35135	1.82927	5.97015	0	0	0	0	0	0	0	0	0.106757	0.109146	0.163184	0	0	0
Phaethornis koepckeae	40	0	0	0	50	0	10	0	0	0	0	0	0	0	0	1.1236	0	0.45045	0	0	0	0	0	0	0	0	0.255618	0	0.0522523	0	0	0	0	0
Phaethornis longuemareus	13.6364	0	50	0	0	0	18.1818	0	9.09091	4.54545	4.54545	0	0	3.37423	0	0	0	1.8018	0	2.98507	0.45045	0.462963	0	0	0.266871	0	0	0	0.0999181	0	0.0603799	0.0249795	0.0250421	0
Phaethornis philippii	10.8108	0	0	0	56.7568	2.7027	8.10811	0	0	18.9189	2.7027	0	0	0	0	4.7191	1.47059	1.35135	0	0	3.15315	0.462963	0	0	0	0	0.307379	0.0208665	0.0472973	0	0	0.11036	0.0158283	0
Phaethornis rupurumii	6.89655	0	20.6897	0	0	3.44828	0	34.4828	20.6897	6.89655	6.89655	0	0	1.84049	0	0	1.47059	0	6.09756	8.95522	0.900901	0.925926	0	0	0.112651	0	0	0.0245943	0	0.202902	0.148224	0.0389873	0.0391124	0
Phaethornis stuarti	68.75	0	0	0	31.25	0	0	0	0	0	0	0	0	0	0	1.1236	0	0	0	0	0	0	0	0	0	0	0.161868	0	0	0	0	0	0	0
Phaethornis superciliosus	14.6552	4.31034	25	1.72414	10.3448	3.44828	6.89655	12.069	12.931	3.44828	3.44828	1.72414	7.35294	8.89571	4.16667	2.69663	5.88235	3.6036	8.53659	22.3881	1.8018	1.85185	1.62602	0.0583164	0.169479	0.029454	0.0652073	0.0466531	0.0525008	0.103028	0.176595	0.0262504	0.0265006	0.0167508
Pharomachrus pavoninus	13.253	0	3.61446	4.81928	30.1205	4.81928	20.4819	4.81928	0	9.63855	7.22892	1.20482	0	0.920245	8.33333	5.61798	5.88235	7.65766	2.43902	0	3.6036	2.77778	0.813008	0	0.0226735	0.0657631	0.178692	0.0535082	0.140698	0.0362915	0	0.0662108	0.0500335	0.0100891
Pheugopedius coraya	14.5455	1.81818	27.2727	1.81818	10.9091	1.81818	15.4545	7.27273	9.09091	2.72727	3.63636	3.63636	2.94118	9.20245	4.16667	2.69663	2.94118	7.65766	4.87805	14.9254	1.35135	1.85185	3.25203	0.0237968	0.182376	0.0299242	0.0680286	0.0237968	0.115561	0.0607539	0.120081	0.0203931	0.0274411	0.034442
Philydor erythropterum	15.2778	1.38889	0	0	38.8889	1.38889	18.0556	1.38889	1.38889	16.6667	5.55556	0	1.47059	0	0	6.29213	1.47059	5.85586	0.609756	1.49254	5.40541	1.85185	0	0.0142974	0	0	0.225905	0.0142974	0.119557	0.00999322	0.0144071	0.11036	0.037037	0
Philydor pyrrhodes	16.1616	2.0202	17.1717	1.0101	19.1919	4.0404	16.1616	8.08081	4.0404	8.08081	3.0303	1.0101	2.94118	5.21472	2.08333	4.26966	5.88235	7.20721	4.87805	5.97015	3.6036	1.38889	0.813008	0.0248069	0.111932	0.0154672	0.117308	0.0496138	0.116844	0.0647943	0.0500528	0.0584221	0.022096	0.00911555
Phlegopsis borbae	0	0	0	0	0	0	0	0	0	90	10	0	0	0	0	0	0	0	0	0	4.05405	0.462963	0	0	0	0	0	0	0	0	0	0.47027	0.0523148	0
Phlegopsis erythroptera	16.3265	0	4.08163	8.16327	20.4082	6.12245	38.7755	6.12245	0	0	0	0	0	0.613497	8.33333	2.24719	4.41176	8.55856	1.82927	0	0	0	0	0	0.0234756	0.082483	0.113277	0.0526711	0.23667	0.0397586	0	0	0	0
Phlegopsis nigromaculata	23.6842	6.14035	1.75439	0	30.7018	0	10.5263	0	0	17.5439	7.01754	2.63158	10.2941	0.613497	0	7.86517	0	5.40541	0	0	9.00901	3.7037	2.43902	0.0821723	0.0118394	0	0.192835	0	0.0796586	0	0	0.132764	0.0536062	0.025353
Phlogophilus harterti	100	0	0	0	0	0	0	0	0	0	0	0	0	0	0	0	0	0	0	0	0	0	0	0	0	0	0	0	0	0	0	0	0	0
Phoenicircus carnifex	5.26316	5.26316	52.6316	0	5.26316	0	0	0	15.7895	7.89474	5.26316	2.63158	2.94118	6.13497	0	0.449438	0	0	0	8.95522	1.35135	0.925926	0.813008	0.0410217	0.293833	0	0.028563	0	0	0	0.123723	0.0462304	0.0309454	0.0172229
Phoenicircus nigricollis	5.88235	0	2.94118	2.94118	5.88235	8.82353	50	2.94118	0	17.6471	2.94118	0	0	0.306748	2.08333	0.449438	4.41176	7.65766	0.609756	0	2.7027	0.462963	0	0	0.0162396	0.0251225	0.031659	0.0661765	0.288288	0.0177547	0	0.101749	0.0170207	0
Phyllomyias weedeni	100	0	0	0	0	0	0	0	0	0	0	0	0	0	0	0	0	0	0	0	0	0	0	0	0	0	0	0	0	0	0	0	0	0
Phylloscartes chapmani	0	0	0	0	0	0	0	66.6667	33.3333	0	0	0	0	0	0	0	0	0	4.87805	5.97015	0	0	0	0	0	0	0	0	0	0.357724	0.196517	0	0	0
Phylloscartes nigrifrons	0	0	0	0	0	0	0	66.6667	33.3333	0	0	0	0	0	0	0	0	0	4.87805	5.97015	0	0	0	0	0	0	0	0	0	0.357724	0.196517	0	0	0
Phylloscartes orbitalis	71.4286	0	0	0	28.5714	0	0	0	0	0	0	0	0	0	0	0.449438	0	0	0	0	0	0	0	0	0	0	0.145104	0	0	0	0	0	0	0
Phylloscartes parkeri	87.5	0	0	0	12.5	0	0	0	0	0	0	0	0	0	0	0.224719	0	0	0	0	0	0	0	0	0	0	0.0636236	0	0	0	0	0	0	0
Phylloscartes virescens	0	0	88.8889	0	0	0	0	0	11.1111	0	0	0	0	2.45399	0	0	0	0	0	1.49254	0	0	0	0	0.456714	0	0	0	0	0	0.0630182	0	0	0
Piaya melanogaster	15.3153	0	17.1171	1.8018	24.3243	4.5045	13.5135	6.30631	5.40541	9.00901	2.7027	0	0	5.82822	4.16667	6.06742	7.35294	6.75676	4.26829	8.95522	4.5045	1.38889	0	0	0.114727	0.0298423	0.151959	0.0592872	0.101351	0.052873	0.0718031	0.0675676	0.020458	0
Piculus capistratus	0	0	37.5	4.16667	8.33333	4.16667	25	16.6667	0	4.16667	0	0	0	2.76074	2.08333	0.449438	1.47059	2.7027	2.43902	0	0.45045	0	0	0	0.201304	0.03125	0.0439139	0.0281863	0.138514	0.0955285	0	0.0230856	0	0
Piculus laemostictus	3.57143	0	0	0	42.8571	3.57143	7.14286	0	0	28.5714	14.2857	0	0	0	0	2.69663	1.47059	0.900901	0	0	3.6036	1.85185	0	0	0	0	0.227769	0.0252101	0.0402188	0	0	0.160875	0.0806878	0
Picumnus castelnau	8.33333	0	0	0	50	0	41.6667	0	0	0	0	0	0	0	0	1.34831	0	2.25225	0	0	0	0	0	0	0	0	0.256742	0	0.219595	0	0	0	0	0
Picumnus fuscus	0	0	0	0	0	0	0	0	0	100	0	0	0	0	0	0	0	0	0	0	0.900901	0	0	0	0	0	0	0	0	0	0	0.504505	0	0
Picumnus lafresnayi	37.5	0	3.125	0	18.75	3.125	37.5	0	0	0	0	0	0	0.306748	0	1.34831	1.47059	5.40541	0	0	0	0	0	0	0.0171587	0	0.100492	0.0229779	0.214527	0	0	0	0	0
Picumnus minutissimus	28.5714	0	71.4286	0	0	0	0	0	0	0	0	0	0	1.53374	0	0	0	0	0	0	0	0	0	0	0.364812	0	0	0	0	0	0	0	0	0
Picumnus pumilus	33.3333	0	16.6667	16.6667	0	0	25	8.33333	0	0	0	0	0	0.613497	4.16667	0	0	1.35135	0.609756	0	0	0	0	0	0.0864008	0.104167	0	0	0.131757	0.0447154	0	0	0	0
Picumnus rufiventris	26.6667	0	3.33333	0	53.3333	0	16.6667	0	0	0	0	0	0	0.306748	0	3.59551	0	2.25225	0	0	0	0	0	0	0.0182004	0	0.284644	0	0.0945946	0	0	0	0	0
Picumnus spilogaster	10	10	40	0	10	0	0	0	30	0	0	0	1.47059	1.22699	0	0.224719	0	0	0	4.47761	0	0	0	0.0573529	0.206135	0	0.0511236	0	0	0	0.172388	0	0	0
Picumnus subtilis	33.3333	0	0	0	66.6667	0	0	0	0	0	0	0	0	0	0	1.34831	0	0	0	0	0	0	0	0	0	0	0.340075	0	0	0	0	0	0	0
Picumnus varzeae	0	0	33.3333	0	0	0	0	0	0	66.6667	0	0	0	0.306748	0	0	0	0	0	0	0.900901	0	0	0	0.1682	0	0	0	0	0	0	0.337838	0	0
Pionites leucogaster	19.3548	1.6129	0	0	48.3871	0	4.83871	0	0	8.06452	14.5161	3.22581	1.47059	0	0	6.74157	0	1.35135	0	0	2.25225	4.16667	1.62602	0.0154175	0	0	0.275643	0	0.0309503	0	0	0.0515838	0.093414	0.0242591
Pionus tumultuosus	100	0	0	0	0	0	0	0	0	0	0	0	0	0	0	0	0	0	0	0	0	0	0	0	0	0	0	0	0	0	0	0	0	0
Pipile cumanensis	35.7143	0	10	0	21.4286	2.85714	18.5714	5.71429	2.85714	2.85714	0	0	0	2.14724	0	3.37079	2.94118	5.85586	2.43902	2.98507	0.900901	0	0	0	0.0607362	0	0.123997	0.0289916	0.122136	0.0407666	0.0292111	0.0187902	0	0
Pipra aureola	10.2564	2.5641	46.1538	0	7.69231	0	0	0	15.3846	10.2564	5.12821	2.5641	1.47059	5.52147	0	0.674157	0	0	0	8.95522	1.8018	0.925926	0.813008	0.0201735	0.258377	0	0.0418323	0	0	0	0.121699	0.0602911	0.0302707	0.0168856
Pipreola intermedia	100	0	0	0	0	0	0	0	0	0	0	0	0	0	0	0	0	0	0	0	0	0	0	0	0	0	0	0	0	0	0	0	0	0
Pipreola pulchra	33.3333	0	0	0	66.6667	0	0	0	0	0	0	0	0	0	0	0.449438	0	0	0	0	0	0	0	0	0	0	0.335581	0	0	0	0	0	0	0
Pipreola whitelyi	0	0	0	0	0	0	0	0	100	0	0	0	0	0	0	0	0	0	0	5.97015	0	0	0	0	0	0	0	0	0	0	0.529851	0	0	0
Pithys albifrons	17.1429	0	30.4762	0.952381	7.61905	4.7619	19.0476	8.57143	9.52381	1.90476	0	0	0	9.81595	2.08333	1.79775	7.35294	9.00901	5.4878	14.9254	0.900901	0	0	0	0.201461	0.0151786	0.047084	0.0605742	0.140283	0.0702962	0.122246	0.0140283	0	0
Pithys castaneus	0	0	0	0	0	0	100	0	0	0	0	0	0	0	0	0	0	0.900901	0	0	0	0	0	0	0	0	0	0	0.504505	0	0	0	0	0
Platyrinchus coronatus	10.0917	0	19.2661	1.83486	20.1835	4.58716	12.844	5.50459	9.17431	8.25688	8.25688	0	0	6.44172	4.16667	4.94382	7.35294	6.30631	3.65854	14.9254	4.05405	4.16667	0	0	0.128539	0.0300076	0.125637	0.0597005	0.0957517	0.0458156	0.120498	0.0615547	0.0621177	0
Platyrinchus platyrhynchos	15.6522	6.08696	16.5217	0.869565	18.2609	4.34783	6.95652	7.82609	4.34783	10.4348	6.95652	1.73913	10.2941	5.82822	2.08333	4.7191	7.35294	3.6036	5.4878	7.46269	5.40541	3.7037	1.62602	0.0819054	0.11175	0.0147645	0.1149	0.0585038	0.0528006	0.0665695	0.0590526	0.0792009	0.0533011	0.0168257
Platyrinchus saturatus	8.82353	4.41176	27.9412	4.41176	2.94118	0	13.2353	10.2941	14.7059	4.41176	5.88235	2.94118	4.41176	5.82822	6.25	0.449438	0	4.05405	4.26829	14.9254	1.35135	1.85185	1.62602	0.0441176	0.168847	0.0533088	0.0169531	0	0.0864467	0.0728121	0.148156	0.0288156	0.038671	0.022836
Poecilotriccus capitalis	29.1667	0	0	0	12.5	0	45.8333	0	0	8.33333	0	4.16667	0	0	0	0.674157	0	4.95495	0	0	0.900901	0	0.813008	0	0	0	0.0658708	0	0.253941	0	0	0.0461712	0	0.0248984
Poecilotriccus russatus	0	0	0	0	0	0	0	0	100	0	0	0	0	0	0	0	0	0	0	8.95522	0	0	0	0	0	0	0	0	0	0	0.544776	0	0	0
Poecilotriccus senex	0	0	0	0	0	0	0	0	0	100	0	0	0	0	0	0	0	0	0	0	1.35135	0	0	0	0	0	0	0	0	0	0	0.506757	0	0
Polioptila attenboroughi	0	0	0	0	100	0	0	0	0	0	0	0	0	0	0	0.224719	0	0	0	0	0	0	0	0	0	0	0.501124	0	0	0	0	0	0	0
Polioptila facilis	0	0	0	0	0	100	0	0	0	0	0	0	0	0	0	0	1.47059	0	0	0	0	0	0	0	0	0	0	0.507353	0	0	0	0	0	0
Polioptila guianensis	3.33333	3.33333	30	6.66667	3.33333	3.33333	3.33333	6.66667	13.3333	10	10	6.66667	1.47059	2.76074	4.16667	0.224719	1.47059	0.45045	1.21951	5.97015	1.35135	1.38889	1.62602	0.0240196	0.163804	0.0541667	0.0177903	0.0240196	0.0189189	0.0394309	0.0965174	0.0567568	0.0569444	0.0414634
Polioptila paraensis	0	0	0	0	0	0	0	0	0	100	0	0	0	0	0	0	0	0	0	0	0.45045	0	0	0	0	0	0	0	0	0	0	0.502252	0	0
Polytmus milleri	0	0	0	0	0	0	0	20	80	0	0	0	0	0	0	0	0	0	0.609756	5.97015	0	0	0	0	0	0	0	0	0	0.103049	0.429851	0	0	0
Polytmus theresiae	13.3333	3.33333	36.6667	6.66667	6.66667	3.33333	6.66667	6.66667	6.66667	8.33333	1.66667	0	2.94118	6.74847	8.33333	0.898876	2.94118	1.8018	2.43902	5.97015	2.25225	0.462963	0	0.0313725	0.217076	0.075	0.0378277	0.0313725	0.0423423	0.0455285	0.0631841	0.0529279	0.0106481	0
Porphyrolaema porphyrolaema	6.25	0	0	0	50	0	31.25	0	0	6.25	6.25	0	0	0	0	1.79775	0	2.25225	0	0	0.45045	0.462963	0	0	0	0	0.258989	0	0.167511	0	0	0.0335023	0.0335648	0
Primolius couloni	20.8333	0	0	0	79.1667	0	0	0	0	0	0	0	0	0	0	4.26966	0	0	0	0	0	0	0	0	0	0	0.417182	0	0	0	0	0	0	0
Psarocolius angustifrons	33.6957	0	0	0	36.9565	0	23.913	0	3.26087	1.08696	1.08696	0	0	0	0	7.64045	0	9.90991	0	4.47761	0.45045	0.462963	0	0	0	0	0.222985	0	0.169115	0	0.0386924	0.00768703	0.0077496	0
Psarocolius bifasciatus	24.5283	2.83019	2.83019	0	25.4717	2.83019	13.2075	7.54717	1.88679	10.3774	6.60377	1.88679	4.41176	0.920245	0	6.06742	4.41176	6.30631	4.87805	2.98507	4.95495	3.24074	1.62602	0.0362098	0.0187522	0	0.157696	0.0362098	0.0975693	0.0621261	0.0243593	0.0766616	0.0492226	0.017564
Psophia crepitans	5.66038	1.88679	35.8491	0	1.88679	5.66038	28.3019	11.3208	9.43396	0	0	0	1.47059	5.82822	0	0.224719	4.41176	6.75676	3.65854	7.46269	0	0	0	0.0167869	0.208386	0	0.0105576	0.0503607	0.175293	0.0748965	0.0844832	0	0	0
Psophia viridis	6.25	12.5	0	0	0	0	0	0	0	43.75	31.25	6.25	2.94118	0	0	0	0	0	0	0	3.15315	2.31481	0.813008	0.0772059	0	0	0	0	0	0	0	0.234516	0.167824	0.035315
Pteroglossus azara	22	0	1	3	33	4	21	14	2	0	0	0	0	0.306748	6.25	7.41573	5.88235	9.45946	8.53659	2.98507	0	0	0	0	0.00653374	0.04625	0.202079	0.0494118	0.152297	0.112683	0.0249254	0	0	0
Pteroglossus beauharnaesii	18.6441	0	0	0	61.0169	1.69492	5.08475	0	0	5.08475	8.47458	0	0	0	0	8.08989	1.47059	1.35135	0	0	1.35135	2.31481	0	0	0	0	0.345534	0.0158275	0.0321805	0	0	0.0321805	0.053947	0
Pteroglossus mariae	0	0	0	0	100	0	0	0	0	0	0	0	0	0	0	1.1236	0	0	0	0	0	0	0	0	0	0	0.505618	0	0	0	0	0	0	0
Pteroglossus pluricinctus	21.5686	0	0	1.96078	5.88235	3.92157	43.1373	17.6471	5.88235	0	0	0	0	0	2.08333	0.674157	2.94118	9.90991	5.4878	4.47761	0	0	0	0	0	0.0202206	0.0327826	0.0343137	0.265236	0.115674	0.0517998	0	0	0
Pteroglossus viridis	5.97015	0	44.7761	0	7.46269	2.98507	0	11.9403	19.403	5.97015	1.49254	0	0	9.20245	0	1.1236	2.94118	0	4.87805	19.403	1.8018	0.462963	0	0	0.269893	0	0.0429314	0.0296313	0	0.0840917	0.19403	0.0388598	0.0097775	0
Pygiptila stellaris	12.3077	1.53846	12.3077	1.53846	26.1538	3.07692	17.6923	6.92308	1.53846	11.5385	3.84615	1.53846	2.94118	4.90798	4.16667	7.64045	5.88235	10.3604	5.4878	2.98507	6.75676	2.31481	1.62602	0.0223982	0.0860783	0.0285256	0.168971	0.0447964	0.140263	0.0620544	0.0226177	0.0914761	0.0308048	0.0158224
Pyrilia aurantiocephala	0	0	0	0	0	0	0	0	0	57.1429	42.8571	0	0	0	0	0	0	0	0	0	1.8018	1.38889	0	0	0	0	0	0	0	0	0	0.294723	0.22123	0
Pyrilia barrabandi	11.9048	0	3.57143	1.19048	35.7143	8.33333	23.8095	7.14286	0	5.95238	2.38095	0	0	0.920245	2.08333	6.74157	10.2941	9.00901	3.65854	0	2.25225	0.925926	0	0	0.0224584	0.016369	0.212279	0.0931373	0.164093	0.054007	0	0.0410232	0.0165344	0
Pyrilia caica	2.63158	0	60.5263	0	2.63158	0	0	2.63158	28.9474	2.63158	0	0	0	7.05521	0	0.224719	0	0	0.609756	16.4179	0.45045	0	0	0	0.337908	0	0.0142815	0	0	0.0162067	0.226826	0.0154101	0	0
Pyrilia vulturina	0	0	0	0	12.5	0	0	0	0	25	50	12.5	0	0	0	0.224719	0	0	0	0	0.900901	1.85185	0.813008	0	0	0	0.0636236	0	0	0	0	0.129505	0.259259	0.066565
Pyrrhura amazonum	9.09091	0	18.1818	0	0	0	0	0	0	27.2727	36.3636	9.09091	0	0.613497	0	0	0	0	0	0	1.35135	1.85185	0.813008	0	0.0939766	0	0	0	0	0	0	0.14312	0.191077	0.0495196
Pyrrhura egregia	0	0	0	0	0	0	0	16.6667	83.3333	0	0	0	0	0	0	0	0	0	0.609756	7.46269	0	0	0	0	0	0	0	0	0	0.0863821	0.45398	0	0	0
Pyrrhura lepida	25	0	0	0	0	0	0	0	0	0	25	50	0	0	0	0	0	0	0	0	0	0.462963	1.62602	0	0	0	0	0	0	0	0	0	0.127315	0.25813
Pyrrhura lucianii	0	0	0	0	100	0	0	0	0	0	0	0	0	0	0	0.674157	0	0	0	0	0	0	0	0	0	0	0.503371	0	0	0	0	0	0	0
Pyrrhura roseifrons	28.5714	0	0	0	66.6667	0	4.7619	0	0	0	0	0	0	0	0	3.14607	0	0.45045	0	0	0	0	0	0	0	0	0.349064	0	0.0260618	0	0	0	0	0
Pyrrhura rupicola	33.3333	0	0	0	66.6667	0	0	0	0	0	0	0	0	0	0	4.04494	0	0	0	0	0	0	0	0	0	0	0.353558	0	0	0	0	0	0	0
Ramphastos cuvieri	0	0	0	0	66.6667	0	0	0	0	0	16.6667	16.6667	0	0	0	0.898876	0	0	0	0	0	0.462963	0.813008	0	0	0	0.337828	0	0	0	0	0	0.0856481	0.0873984
Ramphotrigon fuscicauda	32.1429	0	0	0	42.8571	0	7.14286	0	0	7.14286	7.14286	3.57143	0	0	0	2.69663	0	0.900901	0	0	0.900901	0.925926	0.813008	0	0	0	0.227769	0	0.0402188	0	0	0.0402188	0.0403439	0.0219222
Rhegmatorhina berlepschi	0	0	0	0	0	0	0	0	0	100	0	0	0	0	0	0	0	0	0	0	3.15315	0	0	0	0	0	0	0	0	0	0	0.515766	0	0
Rhegmatorhina cristata	0	0	0	0	0	42.8571	57.1429	0	0	0	0	0	0	0	0	0	4.41176	1.8018	0	0	0	0	0	0	0	0	0	0.236345	0.294723	0	0	0	0	0
Rhegmatorhina gymnops	0	7.69231	0	0	0	0	0	0	0	7.69231	84.6154	0	1.47059	0	0	0	0	0	0	0	0.45045	5.09259	0	0.0458145	0	0	0	0	0	0	0	0.0407138	0.44854	0
Rhegmatorhina hoffmannsi	0	0	0	0	7.14286	0	0	0	0	92.8571	0	0	0	0	0	0.224719	0	0	0	0	5.85586	0	0	0	0	0	0.0368379	0	0	0	0	0.493565	0	0
Rhegmatorhina melanosticta	28.2609	0	0	0	54.3478	2.17391	13.0435	0	0	2.17391	0	0	0	0	0	5.61798	1.47059	2.7027	0	0	0.45045	0	0	0	0	0	0.299829	0.0182225	0.0787309	0	0	0.0131218	0	0
Rhytipterna immunda	24	0	24	8	4	12	4	8	0	8	8	0	0	1.84049	4.16667	0.224719	4.41176	0.45045	1.21951	0	0.900901	0.925926	0	0	0.129202	0.0608333	0.0211236	0.0820588	0.0222523	0.0460976	0	0.0445045	0.0446296	0
Roraimia adusta	0	0	0	0	0	0	0	57.1429	42.8571	0	0	0	0	0	0	0	0	0	2.43902	4.47761	0	0	0	0	0	0	0	0	0	0.297909	0.236674	0	0	0
Rupicola rupicola	19.2308	0	19.2308	7.69231	0	0	7.69231	34.6154	11.5385	0	0	0	0	1.53374	4.16667	0	0	0.900901	5.4878	4.47761	0	0	0	0	0.103823	0.0592949	0	0	0.042966	0.200516	0.0800804	0	0	0
Schiffornis major	11.1111	2.22222	6.66667	0	31.1111	4.44444	15.5556	6.66667	0	17.7778	4.44444	0	1.47059	0.920245	0	3.14607	2.94118	3.15315	1.82927	0	3.6036	0.925926	0	0.0184641	0.0379346	0	0.171286	0.0369281	0.0935435	0.0424797	0	0.106907	0.0268519	0
Schistocichla brunneiceps	100	0	0	0	0	0	0	0	0	0	0	0	0	0	0	0	0	0	0	0	0	0	0	0	0	0	0	0	0	0	0	0	0	0
Schistocichla caurensis	0	0	0	0	0	0	0	85.7143	14.2857	0	0	0	0	0	0	0	0	0	3.65854	1.49254	0	0	0	0	0	0	0	0	0	0.446864	0.0788913	0	0	0
Schistocichla humaythae	0	0	0	0	100	0	0	0	0	0	0	0	0	0	0	1.57303	0	0	0	0	0	0	0	0	0	0	0.507865	0	0	0	0	0	0	0
Schistocichla leucostigma	11.3636	0	19.3182	4.54545	20.4545	5.68182	7.95455	3.40909	11.3636	9.09091	4.54545	2.27273	0	5.21472	8.33333	4.04494	7.35294	3.15315	1.82927	14.9254	3.6036	1.85185	1.62602	0	0.122665	0.0643939	0.122497	0.0651738	0.0555385	0.0261918	0.131445	0.0634726	0.0319865	0.0194937
Schistocichla rufifacies	0	0	0	0	0	0	0	0	0	70	20	10	0	0	0	0	0	0	0	0	3.15315	0.925926	0.813008	0	0	0	0	0	0	0	0	0.365766	0.10463	0.054065
Schistocichla schistacea	9.52381	0	0	0	61.9048	9.52381	19.0476	0	0	0	0	0	0	0	0	2.92135	2.94118	1.8018	0	0	0	0	0	0	0	0	0.324131	0.0623249	0.104247	0	0	0	0	0
Sclateria naevia	15.1515	3.0303	13.1313	2.0202	21.2121	4.0404	8.08081	6.06061	3.0303	16.1616	6.06061	2.0202	4.41176	3.98773	4.16667	4.7191	5.88235	3.6036	3.65854	4.47761	7.20721	2.77778	1.62602	0.0372103	0.0855952	0.0309343	0.129656	0.0496138	0.0584221	0.0485957	0.0375396	0.116844	0.0441919	0.0182311
Sclerurus albigularis	78.2609	0	0	0	13.0435	0	4.34783	0	0	4.34783	0	0	0	0	0	0.674157	0	0.45045	0	0	0.45045	0	0	0	0	0	0.0685882	0	0.0239914	0	0	0.0239914	0	0
Sclerurus rufigularis	10.7143	4.7619	22.619	2.38095	11.9048	3.57143	8.33333	9.52381	7.14286	11.9048	4.7619	2.38095	5.88235	5.82822	4.16667	2.24719	4.41176	3.15315	4.87805	8.95522	4.5045	1.85185	1.62602	0.0532213	0.142236	0.0327381	0.0707598	0.039916	0.0574324	0.0720093	0.0804904	0.0820463	0.0330688	0.0200348
Selenidera nattereri	4.34783	0	4.34783	8.69565	4.34783	21.7391	17.3913	34.7826	4.34783	0	0	0	0	0.306748	4.16667	0.224719	7.35294	1.8018	4.87805	1.49254	0	0	0	0	0.0232729	0.0643116	0.0228627	0.14546	0.0959655	0.198303	0.0292018	0	0	0
Selenidera piperivora	3.44828	0	55.1724	0	3.44828	0	0	3.44828	24.1379	10.3448	0	0	0	4.90798	0	0.224719	0	0	0.609756	10.4478	1.35135	0	0	0	0.300402	0	0.018365	0	0	0.0202902	0.172928	0.0584809	0	0
Selenidera reinwardtii	20.8333	0	0	0	54.1667	0	25	0	0	0	0	0	0	0	0	5.8427	0	5.40541	0	0	0	0	0	0	0	0	0.300047	0	0.152027	0	0	0	0	0
Serpophaga hypoleuca	12.5	4.16667	8.33333	0	29.1667	4.16667	16.6667	4.16667	0	8.33333	4.16667	8.33333	1.47059	0.613497	0	1.57303	1.47059	1.8018	0.609756	0	0.900901	0.462963	1.62602	0.0281863	0.0447342	0	0.153699	0.0281863	0.0923423	0.0238821	0	0.0461712	0.0231481	0.0497967
Setopagis maculosa	0	0	100	0	0	0	0	0	0	0	0	0	0	0.306748	0	0	0	0	0	0	0	0	0	0	0.501534	0	0	0	0	0	0	0	0	0
Setopagis whitelyi	0	0	0	0	0	0	0	33.3333	66.6667	0	0	0	0	0	0	0	0	0	0.609756	2.98507	0	0	0	0	0	0	0	0	0	0.169715	0.348259	0	0	0
Sporophila murallae	33.3333	0	0	0	25	0	41.6667	0	0	0	0	0	0	0	0	0.674157	0	2.25225	0	0	0	0	0	0	0	0	0.128371	0	0.219595	0	0	0	0	0
Streptoprocne phelpsi	0	0	0	0	0	0	9.09091	45.4545	45.4545	0	0	0	0	0	0	0	0	0.45045	3.04878	7.46269	0	0	0	0	0	0	0	0	0.0477068	0.242517	0.264586	0	0	0
Sublegatus obscurior	14.2857	9.52381	19.0476	0	14.2857	0	14.2857	4.7619	4.7619	4.7619	9.52381	4.7619	2.94118	1.22699	0	0.674157	0	1.35135	0.609756	1.49254	0.45045	0.925926	0.813008	0.0623249	0.101373	0	0.0747994	0	0.0781853	0.0268583	0.0312722	0.0260618	0.0522487	0.0278746
Synallaxis albigularis	17.2414	0	0	0	41.3793	3.44828	27.5862	0	0	6.89655	3.44828	0	0	0	0	2.69663	1.47059	3.6036	0	0	0.900901	0.462963	0	0	0	0	0.22038	0.0245943	0.155949	0	0	0.0389873	0.0195562	0
Synallaxis cabanisi	58.8235	0	5.88235	0	35.2941	0	0	0	0	0	0	0	0	0.306748	0	1.34831	0	0	0	0	0	0	0	0	0.0309455	0	0.183212	0	0	0	0	0	0	0
Synallaxis cherriei	28.5714	0	0	0	14.2857	0	0	0	0	14.2857	21.4286	21.4286	0	0	0	0.449438	0	0	0	0	0.900901	1.38889	2.43902	0	0	0	0.0736758	0	0	0	0	0.0759331	0.114087	0.119338
Synallaxis gujanensis	30.2632	2.63158	15.7895	0	15.7895	0	5.26316	5.26316	3.94737	13.1579	5.26316	2.63158	2.94118	3.68098	0	2.69663	0	1.8018	2.43902	4.47761	4.5045	1.85185	1.62602	0.0278638	0.0973523	0	0.0924305	0	0.0353248	0.0385109	0.0421249	0.088312	0.035575	0.021288
Synallaxis kollari	0	0	0	0	0	0	0	0	100	0	0	0	0	0	0	0	0	0	0	2.98507	0	0	0	0	0	0	0	0	0	0	0.514925	0	0	0
Synallaxis macconnelli	0	0	50	0	0	0	0	21.4286	28.5714	0	0	0	0	2.14724	0	0	0	0	1.82927	5.97015	0	0	0	0	0.260736	0	0	0	0	0.116289	0.172708	0	0	0
Synallaxis propinqua	14.2857	4.7619	9.52381	0	42.8571	4.7619	14.2857	0	0	9.52381	0	0	1.47059	0.613497	0	2.02247	1.47059	1.35135	0	0	0.900901	0	0	0.0311625	0.0506865	0	0.224398	0.0311625	0.0781853	0	0	0.0521236	0	0
Synallaxis rutilans	17.0213	4.25532	12.766	1.06383	13.8298	3.19149	6.38298	6.38298	3.19149	19.1489	7.44681	5.31915	5.88235	3.68098	2.08333	2.92135	4.41176	2.7027	3.65854	4.47761	8.10811	3.24074	4.06504	0.0506884	0.0822347	0.0157358	0.0837557	0.0380163	0.0454284	0.0502076	0.0383455	0.136285	0.0534377	0.0469209
Syndactyla ucayalae	0	0	0	0	0	0	0	0	0	25	25	50	0	0	0	0	0	0	0	0	0.45045	0.462963	1.62602	0	0	0	0	0	0	0	0	0.127252	0.127315	0.25813
Tachyphonus phoenicius	13.3333	0	20	4.44444	6.66667	2.22222	2.22222	15.5556	15.5556	13.3333	4.44444	2.22222	0	2.76074	4.16667	0.674157	1.47059	0.45045	4.26829	10.4478	2.7027	0.925926	0.813008	0	0.113804	0.0430556	0.0367041	0.0184641	0.0133634	0.0991192	0.130017	0.0801802	0.0268519	0.0151762
Tachyphonus rufiventer	32	0	0	0	52	4	12	0	0	0	0	0	0	0	0	2.92135	1.47059	1.35135	0	0	0	0	0	0	0	0	0.274607	0.0273529	0.0667568	0	0	0	0	0
Tachyphonus surinamus	11.9403	4.47761	16.4179	4.47761	16.4179	2.98507	13.4328	7.46269	2.98507	13.4328	4.47761	1.49254	4.41176	3.37423	6.25	2.47191	2.94118	4.05405	3.04878	2.98507	4.05405	1.38889	0.813008	0.0444469	0.0989607	0.0536381	0.0944491	0.0296313	0.0874344	0.0525573	0.0298507	0.0874344	0.0293325	0.0115277
Taeniotriccus andrei	0	15.3846	0	0	0	0	0	23.0769	23.0769	7.69231	0	30.7692	2.94118	0	0	0	0	0	1.82927	4.47761	0.45045	0	3.25203	0.091629	0	0	0	0	0	0.124531	0.137773	0.0407138	0	0.170106
Tangara callophrys	15.7895	0	0	0	63.1579	0	21.0526	0	0	0	0	0	0	0	0	2.69663	0	1.8018	0	0	0	0	0	0	0	0	0.329273	0	0.114272	0	0	0	0	0
Tangara chilensis	29.0909	0	11.8182	2.72727	19.0909	3.63636	6.36364	6.36364	7.27273	10.9091	1.81818	0.909091	0	3.98773	6.25	4.7191	5.88235	3.15315	4.26829	11.9403	5.40541	0.925926	0.813008	0	0.0790296	0.0448864	0.11905	0.0475936	0.0475839	0.0531596	0.0960651	0.0815725	0.0137205	0.0086105
Tangara punctata	19.0476	4.7619	23.8095	2.38095	11.9048	2.38095	0	7.14286	11.9048	4.7619	7.14286	4.7619	2.94118	3.06748	2.08333	1.1236	1.47059	0	1.82927	7.46269	0.900901	1.38889	1.62602	0.0385154	0.134385	0.0223214	0.0651418	0.0192577	0	0.0448606	0.0968372	0.028314	0.0426587	0.0319396
Tangara varia	0	16.6667	66.6667	0	16.6667	0	0	0	0	0	0	0	1.47059	1.22699	0	0.224719	0	0	0	0	0	0	0	0.0906863	0.339468	0	0.0844569	0	0	0	0	0	0	0
Tangara xanthogastra	36.9565	0	2.17391	0	19.5652	2.17391	17.3913	15.2174	6.52174	0	0	0	0	0.306748	0	2.02247	1.47059	3.6036	4.26829	4.47761	0	0	0	0	0.0124033	0	0.107938	0.0182225	0.104975	0.0974284	0.0549968	0	0	0
Thamnomanes ardesiacus	15.3846	0	32.3077	1.53846	23.0769	3.07692	10.7692	6.15385	4.61538	1.53846	1.53846	0	0	6.44172	2.08333	3.37079	2.94118	3.15315	2.43902	4.47761	0.45045	0.462963	0	0	0.193747	0.018109	0.132239	0.0300905	0.0696119	0.0429644	0.045465	0.00994456	0.0100071	0
Thamnomanes saturninus	2.5	2.5	2.5	0	37.5	0	5	0	0	45	5	0	1.47059	0.306748	0	3.37079	0	0.900901	0	0	8.10811	0.925926	0	0.0198529	0.0140337	0	0.204354	0	0.0295045	0	0	0.265541	0.0296296	0
Thamnomanes schistogynus	37.1429	0	0	0	60	0	2.85714	0	0	0	0	0	0	0	0	4.7191	0	0.45045	0	0	0	0	0	0	0	0	0.323596	0	0.016538	0	0	0	0	0
Thamnophilus cryptoleucus	7.14286	0	0	0	50	7.14286	28.5714	0	0	7.14286	0	0	0	0	0	1.57303	1.47059	1.8018	0	0	0.45045	0	0	0	0	0	0.257865	0.0430672	0.151866	0	0	0.0379665	0	0
Thamnophilus divisorius	0	0	0	0	100	0	0	0	0	0	0	0	0	0	0	0.224719	0	0	0	0	0	0	0	0	0	0	0.501124	0	0	0	0	0	0	0
Thamnophilus insignis	0	0	0	0	0	0	0	66.6667	33.3333	0	0	0	0	0	0	0	0	0	3.65854	4.47761	0	0	0	0	0	0	0	0	0	0.351626	0.189055	0	0	0
Thamnophilus melanothorax	0	0	100	0	0	0	0	0	0	0	0	0	0	0.306748	0	0	0	0	0	0	0	0	0	0	0.501534	0	0	0	0	0	0	0	0	0
Thamnophilus murinus	9.7561	0	19.5122	2.43902	26.8293	6.09756	9.7561	12.1951	6.09756	6.09756	1.21951	0	0	4.90798	4.16667	4.94382	7.35294	3.6036	6.09756	7.46269	2.25225	0.462963	0	0	0.122101	0.0330285	0.158865	0.0672525	0.0667985	0.0914634	0.0678012	0.0417491	0.00841238	0
Thamnophilus nigrocinereus	5.12821	2.5641	17.9487	10.2564	7.69231	2.5641	7.69231	20.5128	0	12.8205	10.2564	2.5641	1.47059	2.14724	8.33333	0.674157	1.47059	1.35135	4.87805	0	2.25225	1.85185	0.813008	0.0201735	0.10048	0.0929487	0.0418323	0.0201735	0.0452183	0.126954	0	0.0753638	0.0605413	0.0168856
Thamnophilus stictocephalus	22.8571	5.71429	2.85714	0	0	0	0	0	0	31.4286	20	17.1429	2.94118	0.306748	0	0	0	0	0	0	4.95495	3.24074	4.87805	0.0432773	0.0158195	0	0	0	0	0	0	0.181918	0.116204	0.110105
Threnetes leucurus	24.6914	2.46914	11.1111	2.46914	22.2222	2.46914	7.40741	13.5802	3.7037	4.93827	4.93827	0	2.94118	2.76074	4.16667	4.04494	2.94118	2.7027	6.70732	4.47761	1.8018	1.85185	0	0.0270516	0.0693592	0.033179	0.131336	0.0270516	0.0505506	0.101438	0.0409066	0.0337004	0.0339506	0
Thripophaga cherriei	0	0	0	0	0	0	0	100	0	0	0	0	0	0	0	0	0	0	0.609756	0	0	0	0	0	0	0	0	0	0	0.503049	0	0	0	0
Thripophaga fusciceps	47.8261	0	4.34783	0	17.3913	0	17.3913	0	0	13.0435	0	0	0	0.306748	0	0.898876	0	1.8018	0	0	1.35135	0	0	0	0.0232729	0	0.0914509	0	0.0959655	0	0	0.0719741	0	0
Todirostrum chrysocrotaphum	30.7692	6.41026	3.84615	0	24.359	6.41026	11.5385	0	0	12.8205	3.84615	0	7.35294	0.920245	0	4.26966	7.35294	4.05405	0	0	4.5045	1.38889	0	0.068816	0.023832	0	0.143143	0.068816	0.0779626	0	0	0.0866251	0.0261752	0
Todirostrum maculatum	12.8713	6.93069	17.8218	0	21.7822	4.9505	8.91089	1.9802	1.9802	12.8713	7.92079	1.9802	10.2941	5.52147	0	4.94382	7.35294	4.05405	1.21951	2.98507	5.85586	3.7037	1.62602	0.0861241	0.116716	0	0.13363	0.0615172	0.0648247	0.0159986	0.0248264	0.0936357	0.0581225	0.0180311
Todirostrum pictum	7.40741	0	44.4444	3.7037	7.40741	3.7037	7.40741	11.1111	14.8148	0	0	0	0	3.68098	2.08333	0.449438	1.47059	0.900901	1.82927	5.97015	0	0	0	0	0.240627	0.0289352	0.0392842	0.0258715	0.0415415	0.0647019	0.103925	0	0	0
Tolmomyias assimilis	21.5909	2.27273	6.81818	2.27273	20.4545	3.40909	6.81818	5.68182	6.81818	17.0455	4.54545	2.27273	2.94118	1.84049	4.16667	4.04494	4.41176	2.7027	3.04878	8.95522	6.75676	1.85185	1.62602	0.0260695	0.0432934	0.032197	0.122497	0.0391043	0.0476044	0.043653	0.078867	0.119011	0.0319865	0.0194937
Tolmomyias sucunduri	0	0	0	0	14.2857	0	0	0	0	85.7143	0	0	0	0	0	0.224719	0	0	0	0	2.7027	0	0	0	0	0	0.0725522	0	0	0	0	0.442085	0	0
Topaza pyra	10.5263	0	10.5263	5.26316	10.5263	15.7895	36.8421	10.5263	0	0	0	0	0	0.613497	2.08333	0.449438	4.41176	3.15315	1.21951	0	0	0	0	0	0.0556991	0.0367325	0.0548788	0.101006	0.199976	0.0587291	0	0	0	0
Touit purpuratus	6.66667	10	20	10	6.66667	3.33333	16.6667	3.33333	6.66667	3.33333	6.66667	6.66667	4.41176	1.84049	6.25	0.449438	1.47059	2.25225	0.609756	2.98507	0.45045	0.925926	1.62602	0.0720588	0.109202	0.08125	0.0355805	0.0240196	0.0945946	0.0197154	0.0482587	0.0189189	0.037963	0.0414634
Troglodytes rufulus	11.7647	0	0	0	5.88235	0	0	35.2941	35.2941	0	11.7647	0	0	0	0	0.224719	0	0	3.65854	8.95522	0	0.925926	0	0	0	0	0.0305354	0	0	0.194763	0.221247	0	0.0634532	0
Trogon melanurus	25.7143	0.952381	16.1905	0.952381	15.2381	2.85714	4.7619	3.80952	3.80952	16.1905	8.57143	0.952381	1.47059	5.21472	2.08333	3.59551	4.41176	2.25225	2.43902	5.97015	7.65766	4.16667	0.813008	0.0121148	0.107026	0.0151786	0.094168	0.0363445	0.0350708	0.0312427	0.0488984	0.119241	0.0636905	0.00882695
Turdus hauxwelli	24.5902	0	0	0	36.0656	1.63934	9.83607	0	0	22.9508	4.91803	0	0	0	0	4.94382	1.47059	2.7027	0	0	6.30631	1.38889	0	0	0	0	0.205047	0.0155497	0.0626938	0	0	0.146286	0.0315346	0
Tyranneutes virescens	0	0	64	0	4	0	0	0	24	8	0	0	0	4.90798	0	0.224719	0	0	0	8.95522	0.900901	0	0	0	0.34454	0	0.0211236	0	0	0	0.164776	0.0445045	0	0
Vireolanius leucotis	31.8182	1.51515	9.09091	0	15.1515	1.51515	3.0303	6.06061	6.06061	15.1515	7.57576	3.0303	1.47059	1.84049	0	2.24719	1.47059	0.900901	2.43902	5.97015	4.5045	2.31481	1.62602	0.0149287	0.054657	0	0.0869935	0.0149287	0.019656	0.0424982	0.0601538	0.0982801	0.0494529	0.0232816
Xenopipo atronitens	12.8205	0	20.5128	0	7.69231	5.12821	7.69231	12.8205	5.12821	17.9487	5.12821	5.12821	0	2.45399	0	0.674157	2.94118	1.35135	3.04878	2.98507	3.15315	0.925926	1.62602	0	0.114834	0	0.0418323	0.0403469	0.0452183	0.0793465	0.0405664	0.105509	0.0302707	0.0337711
Xenopipo uniformis	0	0	0	0	0	0	0	100	0	0	0	0	0	0	0	0	0	0	1.82927	0	0	0	0	0	0	0	0	0	0	0.509146	0	0	0	0
Xenops tenuirostris	17.3913	0	15.2174	2.17391	17.3913	0	6.52174	4.34783	6.52174	21.7391	6.52174	2.17391	0	2.14724	2.08333	1.79775	0	1.35135	1.21951	4.47761	4.5045	1.38889	0.813008	0	0.0868232	0.0212862	0.0959453	0	0.0393655	0.0278367	0.0549968	0.131218	0.0395531	0.0149346
Xipholena punicea	4.34783	0	30.4348	4.34783	8.69565	2.17391	6.52174	4.34783	13.0435	15.2174	10.8696	0	0	4.29448	4.16667	0.898876	1.47059	1.35135	1.21951	8.95522	3.15315	2.31481	0	0	0.173646	0.0425725	0.0479726	0.0182225	0.0393655	0.0278367	0.109994	0.0918527	0.0659219	0
Xiphorhynchus ocellatus	39.6552	1.72414	1.72414	3.44828	25.8621	5.17241	12.069	3.44828	0	6.89655	0	0	1.47059	0.306748	4.16667	3.37079	4.41176	3.15315	1.21951	0	1.8018	0	0	0.0159736	0.0101544	0.0380747	0.146164	0.0479209	0.0761106	0.0233389	0	0.0434918	0	0
Xiphorhynchus pardalotus	2.94118	2.94118	55.8824	0	0	0	2.94118	17.6471	14.7059	2.94118	0	0	1.47059	5.82822	0	0	0	0.45045	3.65854	7.46269	0.45045	0	0	0.0220588	0.308553	0	0	0	0.0169581	0.106528	0.110843	0.0169581	0	0
Xiphorhynchus spixii	29.0323	16.129	0	0	12.9032	0	0	0	0	3.22581	32.2581	6.45161	7.35294	0	0	0.898876	0	0	0	0	0.45045	4.62963	1.62602	0.11741	0	0	0.0690105	0	0	0	0	0.0183813	0.184438	0.0403881
Zimmerius chicomendesi	0	0	0	0	0	0	0	0	0	100	0	0	0	0	0	0	0	0	0	0	0.900901	0	0	0	0	0	0	0	0	0	0	0.504505	0	0

## Sheet: Subspecies points
								Species-to-AoE index discriminated by each bird species, within each interfluve Aoe
	Percentage of species distribution contained in the AoE												Percentage of the area of the AoE occupied by the species range											Species-to-AoE fit
SP	Other areas	Belem	Guiana	Imeri	Inambari	Jau	Napo	Pantepui Duida	Pantepui Gran Sabana	Rondonia	Tapajos	Xingu	Belem	Guiana	Imeri	Inambari	Jau	Napo	Pantepui Duida	Pantepui Gran Sabana	Rondonia	Tapajos	Xingu	Belem	Guiana	Imeri	Inambari	Jau	Napo	Pantepui Duida	Pantepui Gran Sabana	Rondonia	Tapajos	Xingu
Accipiter collaris	0	0	0	0	0	0	100	0	0	0	0	0	0	0	0	0	0	3.44828	0	0	0	0	0	0	0	0	0	0	0.517241	0	0	0	0	0
Accipiter poliogaster	25	0	18.75	0	25	0	6.25	6.25	0	12.5	6.25	0	0	5.76923	0	5.19481	0	3.44828	4.16667	0	6.25	2.94118	0	0	0.122596	0	0.150974	0	0.0484914	0.0520833	0	0.09375	0.0459559	0
Aeronautes montivagus montivagus	62.5	0	0	0	25	0	12.5	0	0	0	0	0	0	0	0	7.79221	0	10.3448	0	0	0	0	0	0	0	0	0.163961	0	0.114224	0	0	0	0	0
Aeronautes montivagus tatei	6.66667	0	6.66667	13.3333	0	0	6.66667	33.3333	33.3333	0	0	0	0	1.92308	50	0	0	3.44828	20.8333	83.3333	0	0	0	0	0.0429487	0.316667	0	0	0.0505747	0.270833	0.583333	0	0	0
Agelasticus xanthophthalmus	7.69231	0	0	0	69.2308	0	23.0769	0	0	0	0	0	0	0	0	11.6883	0	10.3448	0	0	0	0	0	0	0	0	0.404595	0	0.167109	0	0	0	0	0
Aglaeactis castelnaudii castelnaudii	60	0	0	0	40	0	0	0	0	0	0	0	0	0	0	2.5974	0	0	0	0	0	0	0	0	0	0	0.212987	0	0	0	0	0	0	0
Aglaeactis castelnaudii regalis	71.4286	0	0	0	28.5714	0	0	0	0	0	0	0	0	0	0	2.5974	0	0	0	0	0	0	0	0	0	0	0.155844	0	0	0	0	0	0	0
Aglaeactis pamela	100	0	0	0	0	0	0	0	0	0	0	0	0	0	0	0	0	0	0	0	0	0	0	0	0	0	0	0	0	0	0	0	0	0
Amaurospiza carrizalensis	0	0	0	0	0	0	0	0	100	0	0	0	0	0	0	0	0	0	0	16.6667	0	0	0	0	0	0	0	0	0	0	0.583333	0	0	0
Amazilia brevirostris brevirostris	3.7037	0	22.2222	0	0	0	0	29.6296	44.4444	0	0	0	0	11.5385	0	0	0	0	33.3333	100	0	0	0	0	0.168803	0	0	0	0	0.314815	0.722222	0	0	0
Amazilia brevirostris orienticola	0	0	100	0	0	0	0	0	0	0	0	0	0	3.84615	0	0	0	0	0	0	0	0	0	0	0.519231	0	0	0	0	0	0	0	0	0
Amazilia rondoniae	0	0	0	0	0	0	0	0	0	100	0	0	0	0	0	0	0	0	0	0	3.125	0	0	0	0	0	0	0	0	0	0	0.515625	0	0
Amazilia viridicauda	33.3333	0	0	0	66.6667	0	0	0	0	0	0	0	0	0	0	5.19481	0	0	0	0	0	0	0	0	0	0	0.359307	0	0	0	0	0	0	0
Amazilia viridigaster iodura	0	0	14.2857	0	0	0	0	28.5714	57.1429	0	0	0	0	5.76923	0	0	0	0	25	100	0	0	0	0	0.100275	0	0	0	0	0.267857	0.785714	0	0	0
Amazilia viridigaster viridigaster	100	0	0	0	0	0	0	0	0	0	0	0	0	0	0	0	0	0	0	0	0	0	0	0	0	0	0	0	0	0	0	0	0	0
Amazona autumnalis	0	0	50	0	12.5	25	0	0	0	12.5	0	0	0	7.69231	0	1.2987	40	0	0	0	3.125	0	0	0	0.288462	0	0.0689935	0.325	0	0	0	0.078125	0	0
Amazona dufresniana	0	0	33.3333	0	0	0	0	0	66.6667	0	0	0	0	7.69231	0	0	0	0	0	100	0	0	0	0	0.205128	0	0	0	0	0	0.833333	0	0	0
Amazona festiva	2.43902	0	17.0732	0	39.0244	17.0732	17.0732	2.43902	0	2.43902	2.43902	0	0	13.4615	0	20.7792	100	24.1379	4.16667	0	3.125	2.94118	0	0	0.152674	0	0.299018	0.585366	0.206056	0.0330285	0	0.0278201	0.026901	0
Amazona kawalli	0	0	0	0	14.2857	28.5714	0	0	0	14.2857	42.8571	0	0	0	0	1.2987	40	0	0	0	3.125	8.82353	0	0	0	0	0.0779221	0.342857	0	0	0	0.0870536	0.258403	0
Anabacerthia ruficaudata subflavescens	0	0	0	0	0	0	100	0	0	0	0	0	0	0	0	0	0	17.2414	0	0	0	0	0	0	0	0	0	0	0.586207	0	0	0	0	0
Anabacerthia ruficaudata flavipectus	12	0	44	0	0	0	0	24	20	0	0	0	0	21.1538	0	0	0	0	25	83.3333	0	0	0	0	0.325769	0	0	0	0	0.245	0.516667	0	0	0
Anabacerthia ruficaudata ruficaudatum	16	6	0	0	44	0	2	0	0	20	8	4	33.3333	0	0	28.5714	0	3.44828	0	0	31.25	11.7647	14.2857	0.196667	0	0	0.362857	0	0.0272414	0	0	0.25625	0.0988235	0.0914286
Anabazenops dorsalis	16.6667	0	0	0	46.6667	0	23.3333	0	0	6.66667	6.66667	0	0	0	0	18.1818	0	24.1379	0	0	6.25	5.88235	0	0	0	0	0.324242	0	0.237356	0	0	0.0645833	0.0627451	0
Anairetes alpinus bolivianus	100	0	0	0	0	0	0	0	0	0	0	0	0	0	0	0	0	0	0	0	0	0	0	0	0	0	0	0	0	0	0	0	0	0
Anas americana	0	0	100	0	0	0	0	0	0	0	0	0	0	1.92308	0	0	0	0	0	0	0	0	0	0	0.509615	0	0	0	0	0	0	0	0	0
Ancistrops strigilatus	11.25	0	0	0	43.75	3.75	21.25	0	0	13.75	6.25	0	0	0	0	45.4545	60	58.6207	0	0	34.375	14.7059	0	0	0	0	0.446023	0.31875	0.399353	0	0	0.240625	0.104779	0
Andigena cucullata	100	0	0	0	0	0	0	0	0	0	0	0	0	0	0	0	0	0	0	0	0	0	0	0	0	0	0	0	0	0	0	0	0	0
Anthracothorax nigricollis	20.8696	0.869565	11.3043	0.869565	22.6087	1.73913	12.1739	5.21739	9.56522	6.95652	5.21739	2.6087	11.1111	25	25	33.7662	40	48.2759	25	100	25	17.6471	21.4286	0.0599034	0.181522	0.129348	0.281875	0.208696	0.302249	0.151087	0.547826	0.159783	0.114322	0.120186
Anthracothorax viridigula	3.125	3.125	62.5	0	3.125	3.125	0	0	9.375	6.25	6.25	3.125	11.1111	38.4615	0	1.2987	20	0	0	50	6.25	5.88235	7.14286	0.0711806	0.504808	0	0.0221185	0.115625	0	0	0.296875	0.0625	0.0606618	0.0513393
Anurolimnas castaneiceps castaneiceps	0	0	0	0	68.1818	0	31.8182	0	0	0	0	0	0	0	0	19.4805	0	24.1379	0	0	0	0	0	0	0	0	0.438312	0	0.279781	0	0	0	0	0
Anurolimnas castaneiceps coccineipes	20	0	0	0	0	0	80	0	0	0	0	0	0	0	0	0	0	13.7931	0	0	0	0	0	0	0	0	0	0	0.468966	0	0	0	0	0
Anurolimnas fasciatus	0	0	0	0	54.5455	4.54545	40.9091	0	0	0	0	0	0	0	0	15.5844	20	31.0345	0	0	0	0	0	0	0	0	0.350649	0.122727	0.359718	0	0	0	0	0
Ara ararauna	20.3008	0	15.0376	0	25.5639	3.00752	12.782	3.7594	5.26316	6.76692	6.01504	1.50376	0	38.4615	0	44.1558	80	58.6207	20.8333	100	28.125	23.5294	14.2857	0	0.267496	0	0.348599	0.415038	0.357013	0.122964	0.526316	0.17446	0.147722	0.0789474
Ara glaucogularis	100	0	0	0	0	0	0	0	0	0	0	0	0	0	0	0	0	0	0	0	0	0	0	0	0	0	0	0	0	0	0	0	0	0
Ara rubrogenys	100	0	0	0	0	0	0	0	0	0	0	0	0	0	0	0	0	0	0	0	0	0	0	0	0	0	0	0	0	0	0	0	0	0
Aramides calopterus	0	0	20	0	80	0	0	0	0	0	0	0	0	1.92308	0	5.19481	0	0	0	0	0	0	0	0	0.109615	0	0.425974	0	0	0	0	0	0	0
Aratinga maculata	0	0	100	0	0	0	0	0	0	0	0	0	0	3.84615	0	0	0	0	0	0	0	0	0	0	0.519231	0	0	0	0	0	0	0	0	0
Aratinga pertinax	8.19672	0	24.5902	3.27869	1.63934	6.55738	1.63934	18.0328	26.2295	4.91803	4.91803	0	0	28.8462	50	1.2987	80	3.44828	45.8333	100	9.375	8.82353	0	0	0.267182	0.266393	0.0146902	0.432787	0.0254381	0.319331	0.631148	0.0714652	0.0687078	0
Aratinga solstitialis	0	27.2727	63.6364	0	0	0	0	0	9.09091	0	0	0	33.3333	13.4615	0	0	0	0	0	16.6667	0	0	0	0.30303	0.38549	0	0	0	0	0	0.128788	0	0	0
Ardea cinerea	0	100	0	0	0	0	0	0	0	0	0	0	11.1111	0	0	0	0	0	0	0	0	0	0	0.555556	0	0	0	0	0	0	0	0	0	0
Arremonops conirostris	25	0	0	0	0	0	8.33333	50	16.6667	0	0	0	0	0	0	0	0	3.44828	25	33.3333	0	0	0	0	0	0	0	0	0.058908	0.375	0.25	0	0	0
Asthenes harterti bejaranoi	100	0	0	0	0	0	0	0	0	0	0	0	0	0	0	0	0	0	0	0	0	0	0	0	0	0	0	0	0	0	0	0	0	0
Asthenes harterti harterti	100	0	0	0	0	0	0	0	0	0	0	0	0	0	0	0	0	0	0	0	0	0	0	0	0	0	0	0	0	0	0	0	0	0
Asthenes helleri	100	0	0	0	0	0	0	0	0	0	0	0	0	0	0	0	0	0	0	0	0	0	0	0	0	0	0	0	0	0	0	0	0	0
Asthenes maculicauda	100	0	0	0	0	0	0	0	0	0	0	0	0	0	0	0	0	0	0	0	0	0	0	0	0	0	0	0	0	0	0	0	0	0
Asthenes ottonis	70	0	0	0	30	0	0	0	0	0	0	0	0	0	0	3.8961	0	0	0	0	0	0	0	0	0	0	0.169481	0	0	0	0	0	0	0
Asthenes palpebralis	0	0	0	0	100	0	0	0	0	0	0	0	0	0	0	1.2987	0	0	0	0	0	0	0	0	0	0	0.506494	0	0	0	0	0	0	0
Asthenes urubambensis urubambensis	100	0	0	0	0	0	0	0	0	0	0	0	0	0	0	0	0	0	0	0	0	0	0	0	0	0	0	0	0	0	0	0	0	0
Asthenes vilcabambae	33.3333	0	0	0	66.6667	0	0	0	0	0	0	0	0	0	0	2.5974	0	0	0	0	0	0	0	0	0	0	0.34632	0	0	0	0	0	0	0
Atlapetes canigenis	50	0	0	0	50	0	0	0	0	0	0	0	0	0	0	7.79221	0	0	0	0	0	0	0	0	0	0	0.288961	0	0	0	0	0	0	0
Atlapetes melanolaemus	75	0	0	0	25	0	0	0	0	0	0	0	0	0	0	1.2987	0	0	0	0	0	0	0	0	0	0	0.131494	0	0	0	0	0	0	0
Atlapetes melanopsis	66.6667	0	0	0	33.3333	0	0	0	0	0	0	0	0	0	0	1.2987	0	0	0	0	0	0	0	0	0	0	0.17316	0	0	0	0	0	0	0
Atlapetes personatus collaris	0	0	0	0	0	0	0	0	100	0	0	0	0	0	0	0	0	0	0	33.3333	0	0	0	0	0	0	0	0	0	0	0.666667	0	0	0
Atlapetes personatus duidae	0	0	0	0	0	0	0	100	0	0	0	0	0	0	0	0	0	0	16.6667	0	0	0	0	0	0	0	0	0	0	0.583333	0	0	0	0
Atlapetes personatus jugularis	0	0	0	0	0	0	0	100	0	0	0	0	0	0	0	0	0	0	12.5	0	0	0	0	0	0	0	0	0	0	0.5625	0	0	0	0
Atlapetes personatus paraquensis	0	0	0	0	0	0	0	20	80	0	0	0	0	0	0	0	0	0	4.16667	66.6667	0	0	0	0	0	0	0	0	0	0.120833	0.733333	0	0	0
Atlapetes personatus parui	0	0	0	0	0	0	0	100	0	0	0	0	0	0	0	0	0	0	4.16667	0	0	0	0	0	0	0	0	0	0	0.520833	0	0	0	0
Atlapetes personatus personatus	0	0	0	0	0	0	0	0	100	0	0	0	0	0	0	0	0	0	0	83.3333	0	0	0	0	0	0	0	0	0	0	0.916667	0	0	0
Atlapetes rufinucha carrikeri	100	0	0	0	0	0	0	0	0	0	0	0	0	0	0	0	0	0	0	0	0	0	0	0	0	0	0	0	0	0	0	0	0	0
Atlapetes rufinucha rufinucha	100	0	0	0	0	0	0	0	0	0	0	0	0	0	0	0	0	0	0	0	0	0	0	0	0	0	0	0	0	0	0	0	0	0
Atlapetes terborghi	100	0	0	0	0	0	0	0	0	0	0	0	0	0	0	0	0	0	0	0	0	0	0	0	0	0	0	0	0	0	0	0	0	0
Attila bolivianus bolivianus	54.5455	3.0303	12.1212	0	0	0	0	0	0	18.1818	6.06061	6.06061	11.1111	7.69231	0	0	0	0	0	0	18.75	5.88235	14.2857	0.0707071	0.0990676	0	0	0	0	0	0	0.184659	0.0597148	0.101732
Attila bolivianus nattereri	6.97674	0	2.32558	0	62.7907	4.65116	16.2791	0	0	6.97674	0	0	0	1.92308	0	35.0649	40	24.1379	0	0	9.375	0	0	0	0.0212433	0	0.489278	0.223256	0.202085	0	0	0.0817587	0	0
Attila cinnamomeus	11.3402	2.06186	17.5258	1.03093	20.6186	6.18557	11.3402	3.09278	8.24742	9.27835	6.18557	3.09278	22.2222	32.6923	25	25.974	100	37.931	12.5	100	28.125	17.6471	21.4286	0.12142	0.25109	0.130155	0.232963	0.530928	0.246356	0.0779639	0.541237	0.187017	0.119163	0.122607
Attila citriniventris	5.26316	0	0	5.26316	26.3158	7.89474	42.1053	13.1579	0	0	0	0	0	0	50	12.987	60	55.1724	20.8333	0	0	0	0	0	0	0.276316	0.196514	0.339474	0.486388	0.169956	0	0	0	0
Aulacorhynchus derbianus	34.6154	0	0	0	50	0	15.3846	0	0	0	0	0	0	0	0	16.8831	0	13.7931	0	0	0	0	0	0	0	0	0.334416	0	0.145889	0	0	0	0	0
Aulacorhynchus prasinus	37.037	0	0	0	59.2593	0	3.7037	0	0	0	0	0	0	0	0	20.7792	0	3.44828	0	0	0	0	0	0	0	0	0.400192	0	0.0357599	0	0	0	0	0
Aulacorhynchus whitelianus	0	0	100	0	0	0	0	0	0	0	0	0	0	1.92308	0	0	0	0	0	0	0	0	0	0	0.509615	0	0	0	0	0	0	0	0	0
Automolus infuscatus	12.5	0	0	0	0	0	0	87.5	0	0	0	0	0	0	0	0	0	0	29.1667	0	0	0	0	0	0	0	0	0	0	0.583333	0	0	0	0
Automolus infuscatus badius	16.129	0	0	9.67742	0	19.3548	48.3871	6.45161	0	0	0	0	0	0	75	0	100	51.7241	8.33333	0	0	0	0	0	0	0.423387	0	0.596774	0.500556	0.0739247	0	0	0	0
Automolus infuscatus cervicalis	0	0	56.4103	0	0	5.12821	0	12.8205	25.641	0	0	0	0	42.3077	0	0	40	0	20.8333	100	0	0	0	0	0.49359	0	0	0.225641	0	0.168269	0.628205	0	0	0
Automolus infuscatus infuscatus	18.5185	0	0	0	51.8519	0	29.6296	0	0	0	0	0	0	0	0	18.1818	0	27.5862	0	0	0	0	0	0	0	0	0.350168	0	0.286079	0	0	0	0	0
Automolus infuscatus paraensis	0	5.55556	5.55556	0	0	0	0	0	0	44.4444	22.2222	22.2222	11.1111	1.92308	0	0	0	0	0	0	25	11.7647	28.5714	0.0833333	0.0373932	0	0	0	0	0	0	0.347222	0.169935	0.253968
Automolus infuscatus purusianus	0	0	0	0	87.5	8.33333	4.16667	0	0	0	0	0	0	0	0	27.2727	40	3.44828	0	0	0	0	0	0	0	0	0.573864	0.241667	0.0380747	0	0	0	0	0
Automolus melanopezus	15.7895	0	0	0	47.3684	0	31.5789	0	0	5.26316	0	0	0	0	0	11.6883	0	20.6897	0	0	3.125	0	0	0	0	0	0.295284	0	0.261343	0	0	0.0419408	0	0
Automolus paraensis	3.44828	31.0345	0	0	3.44828	0	0	0	0	13.7931	31.0345	17.2414	100	0	0	1.2987	0	0	0	0	12.5	26.4706	35.7143	0.655172	0	0	0.0237349	0	0	0	0	0.131466	0.287525	0.264778
Automolus rubiginosus	7.54717	0	28.3019	0	30.1887	3.77358	16.9811	9.43396	3.77358	0	0	0	0	28.8462	0	20.7792	40	31.0345	20.8333	33.3333	0	0	0	0	0.28574	0	0.25484	0.218868	0.240078	0.151336	0.185535	0	0	0
Automolus rufipileatus consobrinus	10.7143	0	19.0476	2.38095	35.7143	0	19.0476	9.52381	3.57143	0	0	0	0	30.7692	50	38.961	0	55.1724	33.3333	50	0	0	0	0	0.249084	0.261905	0.373377	0	0.3711	0.214286	0.267857	0	0	0
Automolus rufipileatus rufipileatus	7.69231	23.0769	7.69231	0	0	0	0	0	0	15.3846	15.3846	30.7692	33.3333	1.92308	0	0	0	0	0	0	6.25	5.88235	28.5714	0.282051	0.0480769	0	0	0	0	0	0	0.108173	0.106335	0.296703
Avocettula recurvirostris	0	8	36	0	4	0	8	0	16	8	16	4	22.2222	17.3077	0	1.2987	0	6.89655	0	66.6667	6.25	11.7647	7.14286	0.151111	0.266538	0	0.0264935	0	0.0744828	0	0.413333	0.07125	0.138824	0.0557143
Basileuterus chrysogaster	52.9412	0	0	0	47.0588	0	0	0	0	0	0	0	0	0	0	10.3896	0	0	0	0	0	0	0	0	0	0	0.287242	0	0	0	0	0	0	0
Brachygalba albogularis	10	0	0	0	90	0	0	0	0	0	0	0	0	0	0	23.3766	0	0	0	0	0	0	0	0	0	0	0.566883	0	0	0	0	0	0	0
Brotogeris chrysoptera chrysoptera	0	0	60	0	0	0	0	10	26	4	0	0	0	57.6923	0	0	0	0	20.8333	100	6.25	0	0	0	0.588462	0	0	0	0	0.154167	0.63	0.05125	0	0
Brotogeris chrysoptera chrysosema	0	0	0	0	7.69231	0	0	0	0	92.3077	0	0	0	0	0	1.2987	0	0	0	0	37.5	0	0	0	0	0	0.044955	0	0	0	0	0.649038	0	0
Brotogeris chrysoptera solimoensis	0	0	100	0	0	0	0	0	0	0	0	0	0	3.84615	0	0	0	0	0	0	0	0	0	0	0.519231	0	0	0	0	0	0	0	0	0
Brotogeris chrysoptera tenuifrons	0	0	25	0	12.5	62.5	0	0	0	0	0	0	0	3.84615	0	1.2987	100	0	0	0	0	0	0	0	0.144231	0	0.0689935	0.8125	0	0	0	0	0	0
Brotogeris chrysoptera tuipara	15	10	10	0	0	0	0	0	0	15	30	20	22.2222	3.84615	0	0	0	0	0	0	9.375	17.6471	28.5714	0.161111	0.0692308	0	0	0	0	0	0	0.121875	0.238235	0.242857
Brotogeris cyanoptera beniensis	63.6364	0	0	0	18.1818	0	0	0	0	18.1818	0	0	0	0	0	5.19481	0	0	0	0	12.5	0	0	0	0	0	0.116883	0	0	0	0	0.153409	0	0
Brotogeris cyanoptera cyanoptera	12.6316	0	0	7.36842	46.3158	1.05263	26.3158	4.21053	1.05263	0	1.05263	0	0	0	100	57.1429	20	86.2069	16.6667	16.6667	0	2.94118	0	0	0	0.536842	0.517293	0.105263	0.562613	0.104386	0.0885965	0	0.019969	0
Brotogeris cyanoptera gustavi	25	0	0	0	0	0	75	0	0	0	0	0	0	0	0	0	0	10.3448	0	0	0	0	0	0	0	0	0	0	0.426724	0	0	0	0	0
Brotogeris sanctithomae sanctithomae	11.1111	0	0	0	59.2593	7.40741	20.3704	0	0	1.85185	0	0	0	0	0	41.5584	80	37.931	0	0	3.125	0	0	0	0	0	0.504089	0.437037	0.291507	0	0	0.0248843	0	0
Brotogeris sanctithomae takatsukasae	0	4.34783	52.1739	0	8.69565	13.0435	0	0	0	17.3913	4.34783	0	11.1111	23.0769	0	2.5974	60	0	0	0	12.5	2.94118	0	0.0772947	0.376254	0	0.0564653	0.365217	0	0	0	0.149457	0.036445	0
Brotogeris versicolurus	5.76923	5.76923	13.4615	0	32.6923	0	21.1538	0	0	9.61538	5.76923	5.76923	33.3333	13.4615	0	22.0779	0	37.931	0	0	15.625	8.82353	21.4286	0.195513	0.134615	0	0.273851	0	0.295424	0	0	0.126202	0.0729638	0.135989
Bucco capensis	9.61538	3.84615	19.2308	2.88462	14.4231	5.76923	12.5	8.65385	10.5769	5.76923	2.88462	3.84615	44.4444	38.4615	75	19.4805	100	44.8276	37.5	100	18.75	8.82353	28.5714	0.241453	0.288462	0.389423	0.169518	0.528846	0.286638	0.230769	0.552885	0.122596	0.0585407	0.162088
Bucco macrodactylus	14.4578	0	1.20482	3.61446	43.3735	2.40964	20.4819	10.8434	0	3.61446	0	0	0	1.92308	75	46.7532	40	58.6207	37.5	0	9.375	0	0	0	0.0156395	0.393072	0.450634	0.212048	0.395513	0.241717	0	0.0649473	0	0
Buteo platypterus	23.0769	0	15.3846	2.5641	20.5128	0	17.9487	2.5641	10.2564	7.69231	0	0	0	11.5385	25	10.3896	0	24.1379	4.16667	66.6667	9.375	0	0	0	0.134615	0.137821	0.154512	0	0.210433	0.0336538	0.384615	0.0853365	0	0
Buteogallus schistaceus	16.3636	0	12.7273	0	32.7273	5.45455	10.9091	3.63636	0	12.7273	3.63636	1.81818	0	13.4615	0	23.3766	60	20.6897	8.33333	0	21.875	5.88235	7.14286	0	0.130944	0	0.280519	0.327273	0.157994	0.0598485	0	0.173011	0.0475936	0.0448052
Cacicus koepckeae	0	0	0	0	100	0	0	0	0	0	0	0	0	0	0	3.8961	0	0	0	0	0	0	0	0	0	0	0.519481	0	0	0	0	0	0	0
Cacicus latirostris	0	0	0	0	100	0	0	0	0	0	0	0	0	0	0	1.2987	0	0	0	0	0	0	0	0	0	0	0.506494	0	0	0	0	0	0	0
Cacicus oseryi	5.55556	0	0	0	50	0	44.4444	0	0	0	0	0	0	0	0	11.6883	0	27.5862	0	0	0	0	0	0	0	0	0.308442	0	0.360153	0	0	0	0	0
Cacicus sclateri	12.5	0	0	0	25	0	62.5	0	0	0	0	0	0	0	0	2.5974	0	17.2414	0	0	0	0	0	0	0	0	0.137987	0	0.398707	0	0	0	0	0
Campephilus rubricollis	16.0804	3.01508	20.603	2.51256	19.0955	3.51759	9.04523	4.0201	5.02513	9.04523	5.02513	3.01508	66.6667	78.8462	100	49.3506	100	62.069	33.3333	100	56.25	29.4118	42.8571	0.348409	0.497246	0.512563	0.342231	0.517588	0.355571	0.186767	0.525126	0.326476	0.172184	0.229361
Campylopterus duidae duidae	0	0	0	0	0	0	0	100	0	0	0	0	0	0	0	0	0	0	29.1667	0	0	0	0	0	0	0	0	0	0	0.645833	0	0	0	0
Campylopterus duidae guaiquinimae	0	0	0	0	0	0	0	100	0	0	0	0	0	0	0	0	0	0	4.16667	0	0	0	0	0	0	0	0	0	0	0.520833	0	0	0	0
Campylopterus hyperythrus	0	0	0	0	0	0	0	0	100	0	0	0	0	0	0	0	0	0	0	83.3333	0	0	0	0	0	0	0	0	0	0	0.916667	0	0	0
Campylopterus largipennis aequatorialis	29.1667	0	0	0	33.3333	0	33.3333	4.16667	0	0	0	0	0	0	0	20.7792	0	55.1724	8.33333	0	0	0	0	0	0	0	0.270563	0	0.442529	0.0625	0	0	0	0
Campylopterus largipennis largipennis	0	0	63.6364	0	0	3.0303	0	3.0303	30.303	0	0	0	0	40.3846	0	0	20	0	4.16667	100	0	0	0	0	0.520105	0	0	0.115152	0	0.0359848	0.651515	0	0	0
Campylopterus largipennis obscurus	9.09091	9.09091	9.09091	0	4.54545	0	0	0	0	40.9091	18.1818	9.09091	22.2222	3.84615	0	1.2987	0	0	0	0	28.125	11.7647	14.2857	0.156566	0.0646853	0	0.0292208	0	0	0	0	0.34517	0.149733	0.116883
Campylorhamphus cardosoi	7.69231	0	15.3846	0	0	0	0	0	0	0	76.9231	0	0	3.84615	0	0	0	0	0	0	0	29.4118	0	0	0.0961538	0	0	0	0	0	0	0	0.531674	0
Campylorhamphus gyldenstolpei	0	0	0	0	62.5	25	0	0	0	12.5	0	0	0	0	0	6.49351	40	0	0	0	3.125	0	0	0	0	0	0.344968	0.325	0	0	0	0.078125	0	0
Campylorhamphus procurvoides multostriatus	0	0	15.3846	0	0	0	0	0	0	15.3846	46.1538	23.0769	0	3.84615	0	0	0	0	0	0	6.25	17.6471	21.4286	0	0.0961538	0	0	0	0	0	0	0.108173	0.319005	0.222527
Campylorhamphus procurvoides probatus	0	0	9.09091	0	9.09091	0	0	0	0	81.8182	0	0	0	1.92308	0	1.2987	0	0	0	0	28.125	0	0	0	0.0550699	0	0.0519481	0	0	0	0	0.549716	0	0
Campylorhamphus procurvoides procurvoides	0	0	73.3333	0	0	0	0	0	26.6667	0	0	0	0	42.3077	0	0	0	0	0	100	0	0	0	0	0.578205	0	0	0	0	0	0.633333	0	0	0
Campylorhamphus procurvoides sanus	11.7647	0	0	17.6471	0	5.88235	47.0588	17.6471	0	0	0	0	0	0	75	0	20	27.5862	12.5	0	0	0	0	0	0	0.463235	0	0.129412	0.373225	0.150735	0	0	0	0
Campylorhamphus procurvoides successor	0	0	16.6667	0	75	0	8.33333	0	0	0	0	0	0	3.84615	0	11.6883	0	3.44828	0	0	0	0	0	0	0.102564	0	0.433442	0	0.058908	0	0	0	0	0
Campylorhynchus griseus griseus	0	0	25	0	0	0	0	16.6667	58.3333	0	0	0	0	5.76923	0	0	0	0	8.33333	100	0	0	0	0	0.153846	0	0	0	0	0.125	0.791667	0	0	0
Campylorhynchus griseus pallidus	16.6667	0	0	0	0	0	0	66.6667	16.6667	0	0	0	0	0	0	0	0	0	16.6667	16.6667	0	0	0	0	0	0	0	0	0	0.416667	0.166667	0	0	0
Cantorchilus griseus	0	0	0	0	100	0	0	0	0	0	0	0	0	0	0	3.8961	0	0	0	0	0	0	0	0	0	0	0.519481	0	0	0	0	0	0	0
Capito auratus amazonicus	0	0	0	0	90.9091	9.09091	0	0	0	0	0	0	0	0	0	12.987	20	0	0	0	0	0	0	0	0	0	0.519481	0.145455	0	0	0	0	0	0
Capito auratus aurantiicinctus	0	0	0	0	0	0	0	50	50	0	0	0	0	0	0	0	0	0	8.33333	33.3333	0	0	0	0	0	0	0	0	0	0.291667	0.416667	0	0	0
Capito auratus auratus	10	0	0	0	30	0	60	0	0	0	0	0	0	0	0	3.8961	0	20.6897	0	0	0	0	0	0	0	0	0.169481	0	0.403448	0	0	0	0	0
Capito auratus hypochondriacus	0	0	28.5714	0	14.2857	57.1429	0	0	0	0	0	0	0	3.84615	0	1.2987	80	0	0	0	0	0	0	0	0.162088	0	0.0779221	0.685714	0	0	0	0	0	0
Capito auratus insperatus	46.4286	0	0	0	53.5714	0	0	0	0	0	0	0	0	0	0	19.4805	0	0	0	0	0	0	0	0	0	0	0.36526	0	0	0	0	0	0	0
Capito auratus nitidior	11.1111	0	0	33.3333	0	0	11.1111	44.4444	0	0	0	0	0	0	100	0	0	6.89655	33.3333	0	0	0	0	0	0	0.666667	0	0	0.0900383	0.388889	0	0	0	0
Capito auratus orosae	0	0	0	0	43.4783	4.34783	52.1739	0	0	0	0	0	0	0	0	12.987	20	41.3793	0	0	0	0	0	0	0	0	0.282326	0.121739	0.467766	0	0	0	0	0
Capito auratus punctatus	31.8182	0	0	0	40.9091	0	27.2727	0	0	0	0	0	0	0	0	11.6883	0	20.6897	0	0	0	0	0	0	0	0	0.262987	0	0.239812	0	0	0	0	0
Capito aurovirens	12.766	0	0	0	31.9149	4.25532	51.0638	0	0	0	0	0	0	0	0	19.4805	40	82.7586	0	0	0	0	0	0	0	0	0.256977	0.221277	0.669112	0	0	0	0	0
Capito brunneipectus	0	0	0	0	0	0	0	0	0	100	0	0	0	0	0	0	0	0	0	0	21.875	0	0	0	0	0	0	0	0	0	0	0.609375	0	0
Capito dayi	4.34783	0	0	0	4.34783	0	0	0	0	56.5217	30.4348	4.34783	0	0	0	1.2987	0	0	0	0	40.625	20.5882	7.14286	0	0	0	0.0282326	0	0	0	0	0.485734	0.255115	0.0574534
Capito niger	0	0	72.5	0	0	0	0	0	25	2.5	0	0	0	55.7692	0	0	0	0	0	100	3.125	0	0	0	0.641346	0	0	0	0	0	0.625	0.028125	0	0
Capito wallacei	0	0	0	0	100	0	0	0	0	0	0	0	0	0	0	1.2987	0	0	0	0	0	0	0	0	0	0	0.506494	0	0	0	0	0	0	0
Catharus fuscescens	16.6667	0	3.33333	6.66667	10	3.33333	0	23.3333	10	13.3333	6.66667	6.66667	0	1.92308	50	3.8961	20	0	29.1667	50	12.5	5.88235	14.2857	0	0.0262821	0.283333	0.0694805	0.116667	0	0.2625	0.3	0.129167	0.0627451	0.104762
Catharus minimus	16.129	0	19.3548	0	9.67742	0	32.2581	16.129	6.45161	0	0	0	0	11.5385	0	3.8961	0	34.4828	20.8333	33.3333	0	0	0	0	0.154467	0	0.0678676	0	0.333704	0.184812	0.198925	0	0	0
Celeus elegans citreopygius	13.0435	0	0	0	30.4348	0	56.5217	0	0	0	0	0	0	0	0	9.09091	0	44.8276	0	0	0	0	0	0	0	0	0.197628	0	0.506747	0	0	0	0	0
Celeus elegans elegans	0	0	51.5152	3.0303	0	0	0	30.303	15.1515	0	0	0	0	32.6923	25	0	0	0	41.6667	83.3333	0	0	0	0	0.421037	0.140152	0	0	0	0.359848	0.492424	0	0	0
Celeus elegans hellmayri	0	0	16.6667	0	0	0	0	33.3333	50	0	0	0	0	1.92308	0	0	0	0	8.33333	50	0	0	0	0	0.0929487	0	0	0	0	0.208333	0.5	0	0	0
Celeus elegans jumanus	16.6667	4.16667	2.77778	2.77778	22.2222	8.33333	9.72222	1.38889	0	20.8333	9.72222	1.38889	33.3333	3.84615	50	20.7792	100	24.1379	4.16667	0	46.875	20.5882	7.14286	0.1875	0.0331197	0.263889	0.215007	0.541667	0.169301	0.0277778	0	0.338542	0.151552	0.0426587
Celeus flavus	10.101	2.0202	11.1111	2.0202	27.2727	3.0303	17.1717	5.05051	8.08081	8.08081	5.05051	1.0101	22.2222	21.1538	50	35.0649	60	58.6207	20.8333	100	25	14.7059	7.14286	0.121212	0.161325	0.260101	0.311688	0.315152	0.378962	0.129419	0.540404	0.165404	0.0987819	0.0407648
Celeus grammicus	0	0	100	0	0	0	0	0	0	0	0	0	0	1.92308	0	0	0	0	0	0	0	0	0	0	0.509615	0	0	0	0	0	0	0	0	0
Celeus grammicus grammicus	2.66667	0	8	6.66667	29.3333	8	17.3333	21.3333	6.66667	0	0	0	0	11.5385	100	28.5714	100	44.8276	66.6667	83.3333	0	0	0	0	0.0976923	0.533333	0.289524	0.54	0.310805	0.44	0.45	0	0	0
Celeus grammicus latifasciatus	20	0	0	0	53.3333	0	0	0	0	26.6667	0	0	0	0	0	20.7792	0	0	0	0	25	0	0	0	0	0	0.370563	0	0	0	0	0.258333	0	0
Celeus grammicus subcervinus	4.34783	0	0	0	8.69565	0	0	0	0	52.1739	30.4348	4.34783	0	0	0	2.5974	0	0	0	0	37.5	20.5882	7.14286	0	0	0	0.0564653	0	0	0	0	0.44837	0.255115	0.0574534
Celeus grammicus verreauxii	36.3636	0	0	0	0	0	63.6364	0	0	0	0	0	0	0	0	0	0	24.1379	0	0	0	0	0	0	0	0	0	0	0.438871	0	0	0	0	0
Celeus torquatus	3.7037	0	51.8519	0	0	11.1111	0	0	14.8148	3.7037	14.8148	0	0	26.9231	0	0	60	0	0	66.6667	3.125	11.7647	0	0	0.393875	0	0	0.355556	0	0	0.407407	0.0341435	0.132898	0
Celeus undatus amacurensis	0	0	50	0	0	0	0	0	50	0	0	0	0	5.76923	0	0	0	0	0	50	0	0	0	0	0.278846	0	0	0	0	0	0.5	0	0	0
Celeus undatus multifasciatus	0	42.8571	28.5714	0	0	0	0	0	0	0	0	28.5714	33.3333	3.84615	0	0	0	0	0	0	0	0	14.2857	0.380952	0.162088	0	0	0	0	0	0	0	0	0.214286
Celeus undatus undatus	0	0	66.6667	0	0	0	0	5.55556	27.7778	0	0	0	0	46.1538	0	0	0	0	8.33333	100	0	0	0	0	0.564103	0	0	0	0	0.0694444	0.638889	0	0	0
Cephalopterus ornatus	20	0	3	1	31	4	15	7	2	5	9	3	0	5.76923	25	40.2597	80	51.7241	29.1667	33.3333	15.625	26.4706	21.4286	0	0.0438462	0.13	0.356299	0.42	0.333621	0.180833	0.176667	0.103125	0.177353	0.122143
Ceratopipra cornuta	0	0	0	0	0	0	0	50	50	0	0	0	0	0	0	0	0	0	33.3333	100	0	0	0	0	0	0	0	0	0	0.416667	0.75	0	0	0
Cercomacra carbonaria	0	0	0	0	0	0	0	42.8571	57.1429	0	0	0	0	0	0	0	0	0	12.5	66.6667	0	0	0	0	0	0	0	0	0	0.276786	0.619048	0	0	0
Cercomacra ferdinandi	50	50	0	0	0	0	0	0	0	0	0	0	11.1111	0	0	0	0	0	0	0	0	0	0	0.305556	0	0	0	0	0	0	0	0	0	0
Cercomacra manu	9.09091	4.54545	0	0	63.6364	0	0	0	0	4.54545	18.1818	0	11.1111	0	0	18.1818	0	0	0	0	3.125	11.7647	0	0.0782828	0	0	0.409091	0	0	0	0	0.0383523	0.149733	0
Cercomacra melanaria	84.6154	0	0	0	7.69231	0	0	0	0	7.69231	0	0	0	0	0	1.2987	0	0	0	0	3.125	0	0	0	0	0	0.044955	0	0	0	0	0.0540865	0	0
Cercomacra nigrescens	100	0	0	0	0	0	0	0	0	0	0	0	0	0	0	0	0	0	0	0	0	0	0	0	0	0	0	0	0	0	0	0	0	0
Cercomacra nigrescens approximans	22.5806	0	6.45161	0	0	0	0	0	0	58.0645	12.9032	0	0	3.84615	0	0	0	0	0	0	56.25	11.7647	0	0	0.0514888	0	0	0	0	0	0	0.571573	0.12334	0
Cercomacra nigrescens fuscicauda	6.77966	0	3.38983	0	59.322	5.08475	22.0339	0	0	3.38983	0	0	0	3.84615	0	45.4545	60	44.8276	0	0	6.25	0	0	0	0.0361799	0	0.523883	0.325424	0.334307	0	0	0.0481992	0	0
Cercomacra nigrescens nigrescens	0	0	90	0	0	0	0	0	10	0	0	0	0	17.3077	0	0	0	0	0	16.6667	0	0	0	0	0.536538	0	0	0	0	0	0.133333	0	0	0
Cercomacra nigrescens notata	8.33333	0	0	0	91.6667	0	0	0	0	0	0	0	0	0	0	14.2857	0	0	0	0	0	0	0	0	0	0	0.529762	0	0	0	0	0	0	0
Cercomacra nigrescens ochrogyna	8.33333	0	0	0	0	0	0	0	0	0	50	41.6667	0	0	0	0	0	0	0	0	0	17.6471	35.7143	0	0	0	0	0	0	0	0	0	0.338235	0.386905
Cercomacra serva	19.2982	0	1.75439	0	47.3684	0	29.8246	0	0	1.75439	0	0	0	1.92308	0	35.0649	0	58.6207	0	0	3.125	0	0	0	0.0183873	0	0.412167	0	0.442226	0	0	0.0243969	0	0
Certhiasomus stictolaemus clarior	0	0	47.3684	15.7895	0	0	0	26.3158	0	10.5263	0	0	0	17.3077	75	0	0	0	20.8333	0	6.25	0	0	0	0.323381	0.453947	0	0	0	0.235746	0	0.0838816	0	0
Certhiasomus stictolaemus secunda	3.0303	0	6.06061	3.0303	33.3333	18.1818	30.303	3.0303	0	3.0303	0	0	0	3.84615	25	14.2857	100	34.4828	4.16667	0	3.125	0	0	0	0.0495338	0.140152	0.238095	0.590909	0.323929	0.0359848	0	0.0307765	0	0
Certhiasomus stictolaemus stictolaema	6.66667	20	0	0	0	0	0	0	0	40	26.6667	6.66667	33.3333	0	0	0	0	0	0	0	18.75	11.7647	7.14286	0.266667	0	0	0	0	0	0	0	0.29375	0.192157	0.0690476
Certhiaxis mustelinus	0	2.5	10	0	55	7.5	17.5	0	0	7.5	0	0	11.1111	7.69231	0	28.5714	60	24.1379	0	0	9.375	0	0	0.0680556	0.0884615	0	0.417857	0.3375	0.20819	0	0	0.084375	0	0
Chaetura meridionalis	40.7407	0	18.5185	0	11.1111	3.7037	3.7037	0	7.40741	7.40741	7.40741	0	0	9.61538	0	3.8961	20	3.44828	0	33.3333	6.25	5.88235	0	0	0.14067	0	0.0750361	0.118519	0.0357599	0	0.203704	0.068287	0.0664488	0
Chaetura viridipennis	8	0	4	0	40	0	20	0	0	24	4	0	0	1.92308	0	12.987	0	17.2414	0	0	18.75	2.94118	0	0	0.0296154	0	0.264935	0	0.186207	0	0	0.21375	0.0347059	0
Chamaeza nobilis fulvipectus	0	0	0	0	0	0	0	0	0	50	50	0	0	0	0	0	0	0	0	0	6.25	5.88235	0	0	0	0	0	0	0	0	0	0.28125	0.279412	0
Chamaeza nobilis nobilis	8.69565	0	0	0	78.2609	0	8.69565	0	0	4.34783	0	0	0	0	0	23.3766	0	6.89655	0	0	3.125	0	0	0	0	0	0.508187	0	0.077961	0	0	0.0373641	0	0
Chamaeza nobilis rubida	21.7391	0	4.34783	0	8.69565	4.34783	60.8696	0	0	0	0	0	0	1.92308	0	2.5974	20	48.2759	0	0	0	0	0	0	0.0313545	0	0.0564653	0.121739	0.545727	0	0	0	0	0
Chlorostilbon mellisugus duidae	0	0	0	0	0	0	0	100	0	0	0	0	0	0	0	0	0	0	20.8333	0	0	0	0	0	0	0	0	0	0	0.604167	0	0	0	0
Chlorostilbon mellisugus mellisugus	12.5	0	62.5	0	0	0	0	0	0	0	12.5	12.5	0	9.61538	0	0	0	0	0	0	0	2.94118	7.14286	0	0.360577	0	0	0	0	0	0	0	0.0772059	0.0982143
Chlorostilbon mellisugus peruanus	48.2759	0	10.3448	0	20.6897	6.89655	0	0	0	10.3448	3.44828	0	0	5.76923	0	7.79221	40	0	0	0	9.375	2.94118	0	0	0.0805703	0	0.142409	0.234483	0	0	0	0.0985991	0.0319473	0
Chlorostilbon mellisugus phoeopygus	10	0	0	0	30	0	60	0	0	0	0	0	0	0	0	3.8961	0	20.6897	0	0	0	0	0	0	0	0	0.169481	0	0.403448	0	0	0	0	0
Chlorostilbon mellisugus subfurcatus	0	0	28.5714	0	0	0	0	14.2857	57.1429	0	0	0	0	3.84615	0	0	0	0	4.16667	66.6667	0	0	0	0	0.162088	0	0	0	0	0.0922619	0.619048	0	0	0
Chlorostilbon olivaresi	0	0	0	0	0	0	100	0	0	0	0	0	0	0	0	0	0	6.89655	0	0	0	0	0	0	0	0	0	0	0.534483	0	0	0	0	0
Chlorothraupis carmioli	66.6667	0	0	0	13.3333	0	20	0	0	0	0	0	0	0	0	2.5974	0	10.3448	0	0	0	0	0	0	0	0	0.0796537	0	0.151724	0	0	0	0	0
Chondrohierax uncinatus	52.381	0	9.52381	4.7619	4.7619	4.7619	0	0	0	14.2857	9.52381	0	0	3.84615	25	1.2987	20	0	0	0	9.375	5.88235	0	0	0.0668498	0.14881	0.030303	0.12381	0	0	0	0.118304	0.0770308	0
Chordeiles pusillus esmeraldae	33.3333	0	0	0	50	0	0	0	0	16.6667	0	0	0	0	0	3.8961	0	0	0	0	3.125	0	0	0	0	0	0.269481	0	0	0	0	0.0989583	0	0
Chordeiles pusillus saturatus	0	0	57.1429	0	0	14.2857	0	0	0	14.2857	14.2857	0	0	7.69231	0	0	20	0	0	0	3.125	2.94118	0	0	0.324176	0	0	0.171429	0	0	0	0.0870536	0.0861345	0
Chordeiles pusillus septentrionalis	25	0	25	25	0	0	0	0	25	0	0	0	0	1.92308	25	0	0	0	0	16.6667	0	0	0	0	0.134615	0.25	0	0	0	0	0.208333	0	0	0
Chordeiles rupestris rupestris	14.2857	0	2.38095	2.38095	30.9524	0	14.2857	7.14286	0	16.6667	11.9048	0	0	1.92308	25	16.8831	0	20.6897	12.5	0	21.875	14.7059	0	0	0.0215201	0.136905	0.239177	0	0.174877	0.0982143	0	0.192708	0.133053	0
Chrysomus icterocephalus icterocephalus	5.88235	2.94118	20.5882	0	20.5882	14.7059	5.88235	5.88235	11.7647	5.88235	5.88235	0	11.1111	13.4615	0	9.09091	100	6.89655	8.33333	66.6667	6.25	5.88235	0	0.0702614	0.170249	0	0.148396	0.573529	0.0638945	0.0710784	0.392157	0.0606618	0.0588235	0
Cinclodes aricomae	66.6667	0	0	0	33.3333	0	0	0	0	0	0	0	0	0	0	1.2987	0	0	0	0	0	0	0	0	0	0	0.17316	0	0	0	0	0	0	0
Cinnycerthia fulva fitzpatricki	0	0	0	0	100	0	0	0	0	0	0	0	0	0	0	1.2987	0	0	0	0	0	0	0	0	0	0	0.506494	0	0	0	0	0	0	0
Cinnycerthia fulva fulva	50	0	0	0	50	0	0	0	0	0	0	0	0	0	0	1.2987	0	0	0	0	0	0	0	0	0	0	0.256494	0	0	0	0	0	0	0
Cinnycerthia fulva gravesi	100	0	0	0	0	0	0	0	0	0	0	0	0	0	0	0	0	0	0	0	0	0	0	0	0	0	0	0	0	0	0	0	0	0
Clypicterus oseryi	11.1111	0	0	0	59.2593	0	29.6296	0	0	0	0	0	0	0	0	20.7792	0	27.5862	0	0	0	0	0	0	0	0	0.400192	0	0.286079	0	0	0	0	0
Clytoctantes atrogularis	0	0	0	0	33.3333	0	0	0	0	33.3333	33.3333	0	0	0	0	1.2987	0	0	0	0	3.125	2.94118	0	0	0	0	0.17316	0	0	0	0	0.182292	0.181373	0
Cnemathraupis aureodorsalis	50	0	0	0	50	0	0	0	0	0	0	0	0	0	0	1.2987	0	0	0	0	0	0	0	0	0	0	0.256494	0	0	0	0	0	0	0
Cnipodectes subbrunneus minor	9.375	0	3.125	0	46.875	18.75	18.75	0	0	3.125	0	0	0	1.92308	0	19.4805	100	20.6897	0	0	3.125	0	0	0	0.0252404	0	0.331778	0.59375	0.197198	0	0	0.03125	0	0
Cnipodectes superrufus	6.45161	0	0	0	93.5484	0	0	0	0	0	0	0	0	0	0	37.6623	0	0	0	0	0	0	0	0	0	0	0.656054	0	0	0	0	0	0	0
Coccycua pumila	0	0	0	0	0	0	0	100	0	0	0	0	0	0	0	0	0	0	12.5	0	0	0	0	0	0	0	0	0	0	0.5625	0	0	0	0
Coccyzus minor	12.5	12.5	75	0	0	0	0	0	0	0	0	0	11.1111	11.5385	0	0	0	0	0	0	0	0	0	0.118056	0.432692	0	0	0	0	0	0	0	0	0
Colinus cristatus	3.84615	0	53.8462	0	0	0	0	23.0769	19.2308	0	0	0	0	26.9231	0	0	0	0	25	83.3333	0	0	0	0	0.403846	0	0	0	0	0.240385	0.512821	0	0	0
Colinus cristatus leucotis	100	0	0	0	0	0	0	0	0	0	0	0	0	0	0	0	0	0	0	0	0	0	0	0	0	0	0	0	0	0	0	0	0	0
Columbina picui	78.0488	0	0	0	7.31707	0	0	0	0	9.7561	2.43902	2.43902	0	0	0	3.8961	0	0	0	0	12.5	2.94118	7.14286	0	0	0	0.0560659	0	0	0	0	0.11128	0.026901	0.0479094
Compsospiza garleppi	100	0	0	0	0	0	0	0	0	0	0	0	0	0	0	0	0	0	0	0	0	0	0	0	0	0	0	0	0	0	0	0	0	0
Conioptilon mcilhennyi	0	0	0	0	100	0	0	0	0	0	0	0	0	0	0	10.3896	0	0	0	0	0	0	0	0	0	0	0.551948	0	0	0	0	0	0	0
Conirostrum ferrugineiventre	100	0	0	0	0	0	0	0	0	0	0	0	0	0	0	0	0	0	0	0	0	0	0	0	0	0	0	0	0	0	0	0	0	0
Conirostrum margaritae	0	0	20	0	40	0	0	0	0	40	0	0	0	1.92308	0	2.5974	0	0	0	0	6.25	0	0	0	0.109615	0	0.212987	0	0	0	0	0.23125	0	0
Conopias parvus	4.7619	0	30.9524	4.7619	21.4286	7.14286	4.7619	2.38095	11.9048	11.9048	0	0	0	25	50	11.6883	60	6.89655	4.16667	83.3333	15.625	0	0	0	0.279762	0.27381	0.165584	0.335714	0.0582923	0.0327381	0.47619	0.137649	0	0
Conopophaga aurita aurita	0	0	73.913	0	4.34783	8.69565	0	0	4.34783	4.34783	4.34783	0	0	32.6923	0	1.2987	40	0	0	16.6667	3.125	2.94118	0	0	0.533027	0	0.0282326	0.243478	0	0	0.105072	0.0373641	0.036445	0
Conopophaga aurita inexpectata	0	0	0	10	10	50	20	10	0	0	0	0	0	0	25	1.2987	100	6.89655	4.16667	0	0	0	0	0	0	0.175	0.0564935	0.75	0.134483	0.0708333	0	0	0	0
Conopophaga aurita occidentalis	40	0	0	0	0	0	60	0	0	0	0	0	0	0	0	0	0	10.3448	0	0	0	0	0	0	0	0	0	0	0.351724	0	0	0	0	0
Conopophaga aurita pallida	4.7619	4.7619	0	0	0	0	0	0	0	23.8095	33.3333	33.3333	11.1111	0	0	0	0	0	0	0	15.625	20.5882	50	0.0793651	0	0	0	0	0	0	0	0.197173	0.269608	0.416667
Conopophaga aurita snethlageae	0	0	0	0	75	0	18.75	0	0	6.25	0	0	0	0	0	15.5844	0	10.3448	0	0	3.125	0	0	0	0	0	0.452922	0	0.145474	0	0	0.046875	0	0
Conopophaga melanogaster	5.88235	0	5.88235	0	0	0	0	0	0	52.9412	11.7647	23.5294	0	1.92308	0	0	0	0	0	0	28.125	5.88235	28.5714	0	0.0390271	0	0	0	0	0	0	0.405331	0.0882353	0.260504
Conopophaga peruviana	11.5385	0	0	0	69.2308	0	19.2308	0	0	0	0	0	0	0	0	23.3766	0	17.2414	0	0	0	0	0	0	0	0	0.463037	0	0.182361	0	0	0	0	0
Conothraupis speculigera	0	0	0	0	100	0	0	0	0	0	0	0	0	0	0	3.8961	0	0	0	0	0	0	0	0	0	0	0.519481	0	0	0	0	0	0	0
Contopus albogularis	0	0	100	0	0	0	0	0	0	0	0	0	0	1.92308	0	0	0	0	0	0	0	0	0	0	0.509615	0	0	0	0	0	0	0	0	0
Contopus cinereus	66.6667	8.33333	0	0	16.6667	0	0	0	0	0	0	8.33333	11.1111	0	0	2.5974	0	0	0	0	0	0	7.14286	0.0972222	0	0	0.0963203	0	0	0	0	0	0	0.077381
Contopus nigrescens canescens	14.2857	0	14.2857	0	0	0	0	0	0	28.5714	14.2857	28.5714	0	1.92308	0	0	0	0	0	0	6.25	2.94118	14.2857	0	0.081044	0	0	0	0	0	0	0.174107	0.0861345	0.214286
Contopus nigrescens nigrescens	14.2857	0	0	0	28.5714	0	57.1429	0	0	0	0	0	0	0	0	2.5974	0	13.7931	0	0	0	0	0	0	0	0	0.155844	0	0.35468	0	0	0	0	0
Corapipo gutturalis	0	0	50	0	0	0	0	18.1818	27.2727	4.54545	0	0	0	21.1538	0	0	0	0	16.6667	100	3.125	0	0	0	0.355769	0	0	0	0	0.174242	0.636364	0.0383523	0	0
Corythopis torquatus anthoides	6.25	6.25	25	7.5	1.25	1.25	3.75	13.75	10	17.5	5	2.5	55.5556	38.4615	100	1.2987	20	10.3448	45.8333	100	43.75	11.7647	14.2857	0.309028	0.317308	0.5375	0.0127435	0.10625	0.0704741	0.297917	0.55	0.30625	0.0838235	0.0839286
Corythopis torquatus sarayacuensis	40	0	0	0	20	0	40	0	0	0	0	0	0	0	0	2.5974	0	13.7931	0	0	0	0	0	0	0	0	0.112987	0	0.268966	0	0	0	0	0
Corythopis torquatus torquatus	31.5789	0	0	0	44.7368	15.7895	0	0	0	7.89474	0	0	0	0	0	22.0779	100	0	0	0	9.375	0	0	0	0	0	0.334074	0.578947	0	0	0	0.0863487	0	0
Cotinga cayana	13.253	6.0241	24.0964	1.20482	10.8434	3.61446	8.43373	9.63855	4.81928	9.63855	7.22892	1.20482	55.5556	38.4615	25	11.6883	60	24.1379	33.3333	66.6667	25	17.6471	7.14286	0.307898	0.31279	0.131024	0.112658	0.318072	0.162858	0.214859	0.35743	0.173193	0.12438	0.0417384
Cotinga cotinga	6.45161	12.9032	32.2581	9.67742	3.22581	3.22581	0	3.22581	12.9032	9.67742	0	6.45161	44.4444	19.2308	75	1.2987	20	0	4.16667	66.6667	9.375	0	14.2857	0.286738	0.257444	0.423387	0.0226225	0.116129	0	0.0369624	0.397849	0.0952621	0	0.103687
Cotinga maynana	15.1515	0	3.0303	0	39.3939	3.0303	27.2727	0	0	9.09091	3.0303	0	0	1.92308	0	16.8831	20	31.0345	0	0	9.375	2.94118	0	0	0.0247669	0	0.281385	0.115152	0.291536	0	0	0.0923295	0.0298574	0
Cranioleuca albicapilla albicapilla	57.1429	0	0	0	42.8571	0	0	0	0	0	0	0	0	0	0	3.8961	0	0	0	0	0	0	0	0	0	0	0.233766	0	0	0	0	0	0	0
Cranioleuca albicapilla albigula	66.6667	0	0	0	33.3333	0	0	0	0	0	0	0	0	0	0	2.5974	0	0	0	0	0	0	0	0	0	0	0.179654	0	0	0	0	0	0	0
Cranioleuca albiceps albiceps	100	0	0	0	0	0	0	0	0	0	0	0	0	0	0	0	0	0	0	0	0	0	0	0	0	0	0	0	0	0	0	0	0	0
Cranioleuca albiceps discolor	100	0	0	0	0	0	0	0	0	0	0	0	0	0	0	0	0	0	0	0	0	0	0	0	0	0	0	0	0	0	0	0	0	0
Cranioleuca demissa cardonai	0	0	0	0	0	0	0	100	0	0	0	0	0	0	0	0	0	0	4.16667	0	0	0	0	0	0	0	0	0	0	0.520833	0	0	0	0
Cranioleuca demissa demissa	0	0	0	0	0	0	0	62.5	37.5	0	0	0	0	0	0	0	0	0	20.8333	50	0	0	0	0	0	0	0	0	0	0.416667	0.4375	0	0	0
Cranioleuca gutturata	13.2353	0	10.2941	1.47059	36.7647	1.47059	7.35294	11.7647	1.47059	8.82353	2.94118	4.41176	0	13.4615	25	32.4675	20	17.2414	33.3333	16.6667	18.75	5.88235	21.4286	0	0.118778	0.132353	0.346161	0.107353	0.122972	0.22549	0.0906863	0.137868	0.0441176	0.129202
Cranioleuca henricae	100	0	0	0	0	0	0	0	0	0	0	0	0	0	0	0	0	0	0	0	0	0	0	0	0	0	0	0	0	0	0	0	0	0
Cranioleuca marcapatae weskei	100	0	0	0	0	0	0	0	0	0	0	0	0	0	0	0	0	0	0	0	0	0	0	0	0	0	0	0	0	0	0	0	0	0
Cranioleuca muelleri	12.5	0	25	0	25	0	0	0	0	12.5	12.5	12.5	0	3.84615	0	2.5974	0	0	0	0	3.125	2.94118	7.14286	0	0.144231	0	0.137987	0	0	0	0	0.078125	0.0772059	0.0982143
Cranioleuca vulpecula	5.26316	0	5.26316	0	52.6316	5.26316	31.5789	0	0	0	0	0	0	1.92308	0	12.987	20	20.6897	0	0	0	0	0	0	0.0359312	0	0.328093	0.126316	0.261343	0	0	0	0	0
Crax alector alector	0	0	63.1579	2.63158	0	0	0	18.4211	13.1579	2.63158	0	0	0	46.1538	25	0	0	0	29.1667	83.3333	3.125	0	0	0	0.546559	0.138158	0	0	0	0.237939	0.482456	0.0287829	0	0
Crax alector erythrognatha	33.3333	0	0	0	0	0	66.6667	0	0	0	0	0	0	0	0	0	0	6.89655	0	0	0	0	0	0	0	0	0	0	0.367816	0	0	0	0	0
Crax globulosa	50	0	0	0	50	0	0	0	0	0	0	0	0	0	0	1.2987	0	0	0	0	0	0	0	0	0	0	0.256494	0	0	0	0	0	0	0
Creurgops dentatus	100	0	0	0	0	0	0	0	0	0	0	0	0	0	0	0	0	0	0	0	0	0	0	0	0	0	0	0	0	0	0	0	0	0
Crypturellus atrocapillus atrocapillus	22.2222	0	0	0	77.7778	0	0	0	0	0	0	0	0	0	0	9.09091	0	0	0	0	0	0	0	0	0	0	0.434343	0	0	0	0	0	0	0
Crypturellus atrocapillus garleppi	100	0	0	0	0	0	0	0	0	0	0	0	0	0	0	0	0	0	0	0	0	0	0	0	0	0	0	0	0	0	0	0	0	0
Crypturellus bartletti	23.5294	0	0	0	58.8235	0	17.6471	0	0	0	0	0	0	0	0	12.987	0	10.3448	0	0	0	0	0	0	0	0	0.359053	0	0.139959	0	0	0	0	0
Crypturellus brevirostris	0	0	35	5	40	0	10	10	0	0	0	0	0	13.4615	25	10.3896	0	6.89655	8.33333	0	0	0	0	0	0.242308	0.15	0.251948	0	0.0844828	0.0916667	0	0	0	0
Crypturellus casiquiare	0	0	0	50	0	0	50	0	0	0	0	0	0	0	50	0	0	6.89655	0	0	0	0	0	0	0	0.5	0	0	0.284483	0	0	0	0	0
Crypturellus duidae	18.1818	0	0	0	0	9.09091	27.2727	45.4545	0	0	0	0	0	0	0	0	20	10.3448	20.8333	0	0	0	0	0	0	0	0	0.145455	0.188088	0.331439	0	0	0	0
Crypturellus ptaritepui	0	0	0	0	0	0	0	0	100	0	0	0	0	0	0	0	0	0	0	33.3333	0	0	0	0	0	0	0	0	0	0	0.666667	0	0	0
Cyanerpes caeruleus microrhynchus	25.5319	4.25532	8.51064	4.25532	14.8936	10.6383	6.38298	2.12766	0	10.6383	10.6383	2.12766	22.2222	7.69231	50	9.09091	100	10.3448	4.16667	0	15.625	14.7059	7.14286	0.132388	0.0810147	0.271277	0.119923	0.553191	0.083639	0.0314716	0	0.131316	0.126721	0.0463526
Cyanerpes nitidus	9.7561	0	9.7561	2.43902	24.3902	4.87805	17.0732	7.31707	7.31707	12.1951	4.87805	0	0	7.69231	25	12.987	40	24.1379	12.5	50	15.625	5.88235	0	0	0.087242	0.137195	0.186886	0.22439	0.206056	0.0990854	0.286585	0.139101	0.053802	0
Cyanicterus cyanicterus	0	0	44.4444	0	5.55556	0	0	0	33.3333	11.1111	0	5.55556	0	15.3846	0	1.2987	0	0	0	100	6.25	0	7.14286	0	0.299145	0	0.0342713	0	0	0	0.666667	0.0868056	0	0.0634921
Cyanocompsa cyanoides rothschildii	22.7273	4.54545	13.6364	3.0303	16.6667	3.0303	1.51515	1.51515	1.51515	18.1818	9.09091	4.54545	33.3333	17.3077	50	14.2857	40	3.44828	4.16667	16.6667	37.5	17.6471	21.4286	0.189394	0.15472	0.265152	0.154762	0.215152	0.0248171	0.0284091	0.0909091	0.278409	0.13369	0.12987
Cyanocorax cayanus	0	0	71.4286	0	0	0	0	14.2857	14.2857	0	0	0	0	28.8462	0	0	0	0	12.5	50	0	0	0	0	0.501374	0	0	0	0	0.133929	0.321429	0	0	0
Cyanocorax heilprini	0	0	0	100	0	0	0	0	0	0	0	0	0	0	25	0	0	0	0	0	0	0	0	0	0	0.625	0	0	0	0	0	0	0	0
Cymbilaimus sanctaemariae	33.3333	0	0	0	53.3333	0	0	0	0	13.3333	0	0	0	0	0	10.3896	0	0	0	0	6.25	0	0	0	0	0	0.318615	0	0	0	0	0.0979167	0	0
Cyphorhinus arada	100	0	0	0	0	0	0	0	0	0	0	0	0	0	0	0	0	0	0	0	0	0	0	0	0	0	0	0	0	0	0	0	0	0
Cyphorhinus arada arada	0	0	72.2222	0	0	0	0	0	27.7778	0	0	0	0	25	0	0	0	0	0	83.3333	0	0	0	0	0.486111	0	0	0	0	0	0.555556	0	0	0
Cyphorhinus arada faroensis	0	0	25	0	0	25	0	0	0	50	0	0	0	1.92308	0	0	20	0	0	0	6.25	0	0	0	0.134615	0	0	0.225	0	0	0	0.28125	0	0
Cyphorhinus arada interpositus	0	0	0	0	0	0	0	0	0	41.1765	52.9412	5.88235	0	0	0	0	0	0	0	0	21.875	26.4706	7.14286	0	0	0	0	0	0	0	0	0.315257	0.397059	0.0651261
Cyphorhinus arada modulator	22.7273	0	0	0	54.5455	18.1818	4.54545	0	0	0	0	0	0	0	0	15.5844	80	3.44828	0	0	0	0	0	0	0	0	0.350649	0.490909	0.0399687	0	0	0	0	0
Cyphorhinus arada salvini	0	0	0	0	0	0	100	0	0	0	0	0	0	0	0	0	0	10.3448	0	0	0	0	0	0	0	0	0	0	0.551724	0	0	0	0	0
Cyphorhinus arada transfluvialis	50	0	0	0	0	25	25	0	0	0	0	0	0	0	0	0	20	3.44828	0	0	0	0	0	0	0	0	0	0.225	0.142241	0	0	0	0	0
Dacnis albiventris	33.3333	0	0	0	0	0	0	0	0	0	66.6667	0	0	0	0	0	0	0	0	0	0	5.88235	0	0	0	0	0	0	0	0	0	0	0.362745	0
Dendrexetastes rufigula	100	0	0	0	0	0	0	0	0	0	0	0	0	0	0	0	0	0	0	0	0	0	0	0	0	0	0	0	0	0	0	0	0	0
Dendrexetastes rufigula devillei	17.2414	0	0	0	44.8276	13.7931	17.2414	0	0	6.89655	0	0	0	0	0	16.8831	80	17.2414	0	0	6.25	0	0	0	0	0	0.308554	0.468966	0.172414	0	0	0.0657328	0	0
Dendrexetastes rufigula moniliger	18.1818	0	0	0	9.09091	0	0	0	0	45.4545	18.1818	9.09091	0	0	0	1.2987	0	0	0	0	15.625	5.88235	7.14286	0	0	0	0.0519481	0	0	0	0	0.305398	0.120321	0.0811688
Dendrexetastes rufigula paraensis	0	100	0	0	0	0	0	0	0	0	0	0	11.1111	0	0	0	0	0	0	0	0	0	0	0.555556	0	0	0	0	0	0	0	0	0	0
Dendrexetastes rufigula rufigula	0	0	75	0	0	0	0	0	25	0	0	0	0	17.3077	0	0	0	0	0	50	0	0	0	0	0.461538	0	0	0	0	0	0.375	0	0	0
Dendrocincla merula badia	16.6667	66.6667	0	0	0	0	0	0	0	0	0	16.6667	44.4444	0	0	0	0	0	0	0	0	0	7.14286	0.555556	0	0	0	0	0	0	0	0	0	0.119048
Dendrocincla merula bartletti	17.6471	0	0	0	41.1765	20.5882	14.7059	5.88235	0	0	0	0	0	0	0	18.1818	100	17.2414	8.33333	0	0	0	0	0	0	0	0.296791	0.602941	0.159736	0.0710784	0	0	0	0
Dendrocincla merula castanoptera	6.66667	0	6.66667	0	0	0	0	0	0	13.3333	40	33.3333	0	1.92308	0	0	0	0	0	0	6.25	17.6471	35.7143	0	0.0429487	0	0	0	0	0	0	0.0979167	0.288235	0.345238
Dendrocincla merula merula	0	0	66.6667	0	0	0	0	33.3333	0	0	0	0	0	3.84615	0	0	0	0	4.16667	0	0	0	0	0	0.352564	0	0	0	0	0.1875	0	0	0	0
Dendrocincla merula obidensis	0	0	57.1429	0	0	28.5714	0	14.2857	0	0	0	0	0	7.69231	0	0	40	0	4.16667	0	0	0	0	0	0.324176	0	0	0.342857	0	0.0922619	0	0	0	0
Dendrocincla merula olivascens	6.66667	0	6.66667	0	6.66667	0	0	0	0	73.3333	6.66667	0	0	1.92308	0	1.2987	0	0	0	0	34.375	2.94118	0	0	0.0429487	0	0.0398268	0	0	0	0	0.538542	0.0480392	0
Dendrocincla merula remota	100	0	0	0	0	0	0	0	0	0	0	0	0	0	0	0	0	0	0	0	0	0	0	0	0	0	0	0	0	0	0	0	0	0
Dendrocolaptes hoffmannsi	0	0	0	0	0	0	0	0	0	100	0	0	0	0	0	0	0	0	0	0	9.375	0	0	0	0	0	0	0	0	0	0	0.546875	0	0
Dendrocolaptes retentus	20	40	0	0	0	0	0	0	0	0	0	40	22.2222	0	0	0	0	0	0	0	0	0	14.2857	0.311111	0	0	0	0	0	0	0	0	0	0.271429
Dendroplex kienerii	0	0	15.3846	0	30.7692	11.5385	11.5385	3.84615	0	23.0769	3.84615	0	0	7.69231	0	10.3896	60	10.3448	4.16667	0	18.75	2.94118	0	0	0.115385	0	0.205794	0.357692	0.109416	0.0400641	0	0.209135	0.0339367	0
Deroptyus accipitrinus accipitrinus	4.7619	0	42.8571	4.7619	4.7619	4.7619	9.52381	9.52381	19.0476	0	0	0	0	17.3077	25	1.2987	20	6.89655	8.33333	66.6667	0	0	0	0	0.300824	0.14881	0.030303	0.12381	0.0821018	0.0892857	0.428571	0	0	0
Deroptyus accipitrinus fuscifrons	3.125	15.625	3.125	0	9.375	0	0	0	0	34.375	31.25	3.125	55.5556	1.92308	0	3.8961	0	0	0	0	34.375	29.4118	7.14286	0.355903	0.0252404	0	0.0663555	0	0	0	0	0.34375	0.303309	0.0513393
Dichrozona cincta	20.7547	0	3.77358	5.66038	22.6415	3.77358	15.0943	0	0	15.0943	9.43396	3.77358	0	3.84615	75	15.5844	40	27.5862	0	0	25	14.7059	14.2857	0	0.0380987	0.403302	0.19113	0.218868	0.213403	0	0	0.200472	0.120699	0.0902965
Diglossa duidae hitchcocki	0	0	0	0	0	0	0	100	0	0	0	0	0	0	0	0	0	0	4.16667	0	0	0	0	0	0	0	0	0	0	0.520833	0	0	0	0
Diglossa major chimantae	0	0	0	0	0	0	0	0	100	0	0	0	0	0	0	0	0	0	0	16.6667	0	0	0	0	0	0	0	0	0	0	0.583333	0	0	0
Diglossa major disjuncta	0	0	0	0	0	0	0	0	100	0	0	0	0	0	0	0	0	0	0	16.6667	0	0	0	0	0	0	0	0	0	0	0.583333	0	0	0
Diglossa major gilliardi	0	0	0	0	0	0	0	0	100	0	0	0	0	0	0	0	0	0	0	16.6667	0	0	0	0	0	0	0	0	0	0	0.583333	0	0	0
Diglossa major major	0	0	0	0	0	0	0	0	100	0	0	0	0	0	0	0	0	0	0	50	0	0	0	0	0	0	0	0	0	0	0.75	0	0	0
Discosura letitiae	100	0	0	0	0	0	0	0	0	0	0	0	0	0	0	0	0	0	0	0	0	0	0	0	0	0	0	0	0	0	0	0	0	0
Doliornis sclateri	75	0	0	0	25	0	0	0	0	0	0	0	0	0	0	2.5974	0	0	0	0	0	0	0	0	0	0	0.137987	0	0	0	0	0	0	0
Dolospingus fringilloides	0	0	33.3333	11.1111	0	33.3333	11.1111	11.1111	0	0	0	0	0	5.76923	25	0	60	3.44828	4.16667	0	0	0	0	0	0.195513	0.180556	0	0.466667	0.0727969	0.0763889	0	0	0	0
Doryfera johannae guianensis	0	0	0	0	0	0	0	52.6316	47.3684	0	0	0	0	0	0	0	0	0	41.6667	100	0	0	0	0	0	0	0	0	0	0.471491	0.736842	0	0	0
Doryfera johannae johannae	15	0	0	0	35	0	50	0	0	0	0	0	0	0	0	9.09091	0	34.4828	0	0	0	0	0	0	0	0	0.220455	0	0.422414	0	0	0	0	0
Drymophila devillei devillei	33.3333	0	0	0	55.5556	0	8.33333	0	0	2.77778	0	0	0	0	0	25.974	0	10.3448	0	0	3.125	0	0	0	0	0	0.407648	0	0.0933908	0	0	0.0295139	0	0
Drymophila devillei subochracea	11.1111	0	0	0	0	0	0	0	0	44.4444	44.4444	0	0	0	0	0	0	0	0	0	12.5	11.7647	0	0	0	0	0	0	0	0	0	0.284722	0.281046	0
Drymotoxeres pucheranii	50	0	0	0	50	0	0	0	0	0	0	0	0	0	0	3.8961	0	0	0	0	0	0	0	0	0	0	0.269481	0	0	0	0	0	0	0
Dubusia castaneoventris	92.8571	0	0	0	7.14286	0	0	0	0	0	0	0	0	0	0	1.2987	0	0	0	0	0	0	0	0	0	0	0.0422078	0	0	0	0	0	0	0
Dysithamnus occidentalis	0	0	0	0	0	0	100	0	0	0	0	0	0	0	0	0	0	3.44828	0	0	0	0	0	0	0	0	0	0	0.517241	0	0	0	0	0
Elaenia dayi auyantepui	0	0	0	0	0	0	0	0	100	0	0	0	0	0	0	0	0	0	0	33.3333	0	0	0	0	0	0	0	0	0	0	0.666667	0	0	0
Elaenia dayi dayi	0	0	0	0	0	0	0	0	100	0	0	0	0	0	0	0	0	0	0	33.3333	0	0	0	0	0	0	0	0	0	0	0.666667	0	0	0
Elaenia dayi tyleri	0	0	0	0	0	0	0	100	0	0	0	0	0	0	0	0	0	0	8.33333	0	0	0	0	0	0	0	0	0	0	0.541667	0	0	0	0
Elaenia pelzelni	3.33333	0	20	0	20	13.3333	16.6667	0	0	16.6667	10	0	0	11.5385	0	7.79221	80	17.2414	0	0	15.625	8.82353	0	0	0.157692	0	0.138961	0.466667	0.16954	0	0	0.161458	0.0941176	0
Elaenia ruficeps	10	0	34	6	0	4	8	10	20	4	4	0	0	32.6923	75	0	40	13.7931	20.8333	100	6.25	5.88235	0	0	0.333462	0.405	0	0.22	0.108966	0.154167	0.6	0.05125	0.0494118	0
Elaenia strepera	31.5789	0	0	0	26.3158	0	31.5789	0	10.5263	0	0	0	0	0	0	6.49351	0	20.6897	0	33.3333	0	0	0	0	0	0	0.164046	0	0.261343	0	0.219298	0	0	0
Electron platyrhynchum chlorophrys	0	25	0	0	0	0	0	0	0	25	50	0	11.1111	0	0	0	0	0	0	0	3.125	5.88235	0	0.180556	0	0	0	0	0	0	0	0.140625	0.279412	0
Electron platyrhynchum orienticola	0	0	0	0	76	4	4	0	0	16	0	0	0	0	0	24.6753	20	3.44828	0	0	12.5	0	0	0	0	0	0.503377	0.12	0.0372414	0	0	0.1425	0	0
Electron platyrhynchum pyrrholaemum	50	0	0	0	30.5556	0	19.4444	0	0	0	0	0	0	0	0	14.2857	0	24.1379	0	0	0	0	0	0	0	0	0.224206	0	0.217912	0	0	0	0	0
Emberizoides duidae	0	0	0	0	0	0	0	100	0	0	0	0	0	0	0	0	0	0	4.16667	0	0	0	0	0	0	0	0	0	0	0.520833	0	0	0	0
Empidonomus varius	20.8333	3.125	14.5833	0	15.625	4.16667	7.29167	2.08333	12.5	12.5	5.20833	2.08333	33.3333	26.9231	0	19.4805	80	24.1379	8.33333	100	37.5	14.7059	14.2857	0.182292	0.207532	0	0.175528	0.420833	0.157148	0.0520833	0.5625	0.25	0.0995711	0.0818452
Epinecrophylla dentei	0	0	0	0	0	0	0	0	0	100	0	0	0	0	0	0	0	0	0	0	12.5	0	0	0	0	0	0	0	0	0	0	0.5625	0	0
Epinecrophylla erythrura erythrura	17.3913	0	0	8.69565	4.34783	0	69.5652	0	0	0	0	0	0	0	50	1.2987	0	55.1724	0	0	0	0	0	0	0	0.293478	0.0282326	0	0.623688	0	0	0	0	0
Epinecrophylla erythrura septentrionalis	16.6667	0	0	0	83.3333	0	0	0	0	0	0	0	0	0	0	19.4805	0	0	0	0	0	0	0	0	0	0	0.514069	0	0	0	0	0	0	0
Epinecrophylla fjeldsaai	0	0	0	0	0	0	100	0	0	0	0	0	0	0	0	0	0	10.3448	0	0	0	0	0	0	0	0	0	0	0.551724	0	0	0	0	0
Epinecrophylla gutturalis	0	0	77.5	0	0	0	0	0	22.5	0	0	0	0	59.6154	0	0	0	0	0	100	0	0	0	0	0.685577	0	0	0	0	0	0.6125	0	0	0
Epinecrophylla haematonota	7.6087	0	1.08696	3.26087	36.9565	7.6087	22.8261	13.0435	2.17391	5.43478	0	0	0	1.92308	75	44.1558	100	72.4138	50	33.3333	15.625	0	0	0	0.0150502	0.391304	0.405562	0.538043	0.476199	0.315217	0.177536	0.105299	0	0
Epinecrophylla leucophthalma dissita	23.5294	0	0	0	76.4706	0	0	0	0	0	0	0	0	0	0	16.8831	0	0	0	0	0	0	0	0	0	0	0.466769	0	0	0	0	0	0	0
Epinecrophylla leucophthalma phaeonota	11.7647	0	5.88235	0	0	0	0	0	0	82.3529	0	0	0	1.92308	0	0	0	0	0	0	43.75	0	0	0	0.0390271	0	0	0	0	0	0	0.630515	0	0
Epinecrophylla leucophthalma leucophthalma	10	0	0	0	80	0	10	0	0	0	0	0	0	0	0	10.3896	0	3.44828	0	0	0	0	0	0	0	0	0.451948	0	0.0672414	0	0	0	0	0
Epinecrophylla leucophthalma sordida	8.69565	8.69565	0	0	0	0	0	0	0	13.0435	39.1304	30.4348	22.2222	0	0	0	0	0	0	0	9.375	26.4706	50	0.154589	0	0	0	0	0	0	0	0.112092	0.328005	0.402174
Epinecrophylla ornata	100	0	0	0	0	0	0	0	0	0	0	0	0	0	0	0	0	0	0	0	0	0	0	0	0	0	0	0	0	0	0	0	0	0
Epinecrophylla ornata atrogularis	10	0	0	0	90	0	0	0	0	0	0	0	0	0	0	11.6883	0	0	0	0	0	0	0	0	0	0	0.508442	0	0	0	0	0	0	0
Epinecrophylla ornata hoffmannsi	3.33333	6.66667	0	0	6.66667	0	0	0	0	33.3333	23.3333	26.6667	22.2222	0	0	2.5974	0	0	0	0	31.25	20.5882	57.1429	0.144444	0	0	0.0463203	0	0	0	0	0.322917	0.219608	0.419048
Epinecrophylla ornata meridionalis	26.6667	0	0	0	73.3333	0	0	0	0	0	0	0	0	0	0	14.2857	0	0	0	0	0	0	0	0	0	0	0.438095	0	0	0	0	0	0	0
Epinecrophylla ornata ornata	100	0	0	0	0	0	0	0	0	0	0	0	0	0	0	0	0	0	0	0	0	0	0	0	0	0	0	0	0	0	0	0	0	0
Epinecrophylla ornata saturata	14.2857	0	0	0	0	0	85.7143	0	0	0	0	0	0	0	0	0	0	20.6897	0	0	0	0	0	0	0	0	0	0	0.53202	0	0	0	0	0
Epinecrophylla spodionota sororia	0	0	0	0	100	0	0	0	0	0	0	0	0	0	0	5.19481	0	0	0	0	0	0	0	0	0	0	0.525974	0	0	0	0	0	0	0
Epinecrophylla spodionota spodionota	33.3333	0	0	0	33.3333	0	33.3333	0	0	0	0	0	0	0	0	1.2987	0	3.44828	0	0	0	0	0	0	0	0	0.17316	0	0.183908	0	0	0	0	0
Eubucco richardsoni nigriceps	0	0	0	0	33.3333	66.6667	0	0	0	0	0	0	0	0	0	1.2987	40	0	0	0	0	0	0	0	0	0	0.17316	0.533333	0	0	0	0	0	0
Eubucco richardsoni richardsoni	15.2778	0	0	0	51.3889	0	31.9444	0	0	1.38889	0	0	0	0	0	48.0519	0	79.3103	0	0	3.125	0	0	0	0	0	0.497204	0	0.556274	0	0	0.0225694	0	0
Eubucco tucinkae	0	0	0	0	100	0	0	0	0	0	0	0	0	0	0	10.3896	0	0	0	0	0	0	0	0	0	0	0.551948	0	0	0	0	0	0	0
Euchrepomis spodioptila meridionalis	0	0	0	0	0	0	0	0	0	100	0	0	0	0	0	0	0	0	0	0	21.875	0	0	0	0	0	0	0	0	0	0	0.609375	0	0
Euchrepomis spodioptila signata	20	0	0	40	0	0	40	0	0	0	0	0	0	0	100	0	0	13.7931	0	0	0	0	0	0	0	0.7	0	0	0.268966	0	0	0	0	0
Euchrepomis spodioptila spodioptila	0	0	50	0	0	3.57143	0	21.4286	25	0	0	0	0	26.9231	0	0	20	0	25	100	0	0	0	0	0.384615	0	0	0.117857	0	0.232143	0.625	0	0	0
Euphonia cayennensis	0	11.7647	64.7059	0	0	0	0	0	23.5294	0	0	0	44.4444	42.3077	0	0	0	0	0	100	0	0	0	0.281046	0.535068	0	0	0	0	0	0.617647	0	0	0
Euphonia finschi	0	0	52.6316	0	0	0	0	5.26316	42.1053	0	0	0	0	19.2308	0	0	0	0	4.16667	100	0	0	0	0	0.359312	0	0	0	0	0.0471491	0.710526	0	0	0
Euphonia plumbea	2.27273	0	29.5455	15.9091	0	6.81818	6.81818	13.6364	25	0	0	0	0	25	100	0	60	10.3448	25	100	0	0	0	0	0.272727	0.579545	0	0.334091	0.085815	0.193182	0.625	0	0	0
Euscarthmus rufomarginatus	25	0	25	0	12.5	0	0	0	0	12.5	25	0	0	3.84615	0	1.2987	0	0	0	0	3.125	5.88235	0	0	0.144231	0	0.0689935	0	0	0	0	0.078125	0.154412	0
Eutoxeres condamini condamin	22.2222	0	0	0	0	0	77.7778	0	0	0	0	0	0	0	0	0	0	24.1379	0	0	0	0	0	0	0	0	0	0	0.509579	0	0	0	0	0
Eutoxeres condamini gracilis	50	0	0	0	50	0	0	0	0	0	0	0	0	0	0	9.09091	0	0	0	0	0	0	0	0	0	0	0.295455	0	0	0	0	0	0	0
Falco columbarius	0	0	50	0	0	16.6667	0	0	33.3333	0	0	0	0	5.76923	0	0	20	0	0	33.3333	0	0	0	0	0.278846	0	0	0.183333	0	0	0.333333	0	0	0
Fluvicola albiventer	46.1538	0	15.3846	0	23.0769	0	0	0	0	0	15.3846	0	0	3.84615	0	3.8961	0	0	0	0	0	5.88235	0	0	0.0961538	0	0.134865	0	0	0	0	0	0.106335	0
Fluvicola pica	38.5965	0	15.7895	0	10.5263	0	1.75439	8.77193	10.5263	7.01754	7.01754	0	0	17.3077	0	7.79221	0	3.44828	20.8333	100	12.5	11.7647	0	0	0.165486	0	0.0915926	0	0.0260133	0.148026	0.552632	0.0975877	0.0939112	0
Formicarius analis analis	23.0769	0	0	0	56.044	0	0	0	0	17.5824	3.2967	0	0	0	0	66.2338	0	0	0	0	50	8.82353	0	0	0	0	0.611389	0	0	0	0	0.337912	0.0606012	0
Formicarius analis crissalis	0	0	68.5714	0	0	0	0	0	31.4286	0	0	0	0	46.1538	0	0	0	0	0	100	0	0	0	0	0.573626	0	0	0	0	0	0.657143	0	0	0
Formicarius analis paraensis	5.55556	38.8889	11.1111	0	0	0	0	0	0	0	16.6667	27.7778	77.7778	3.84615	0	0	0	0	0	0	0	8.82353	35.7143	0.583333	0.0747863	0	0	0	0	0	0	0	0.127451	0.31746
Formicarius analis zamorae	14.2857	0	0	0	17.1429	8.57143	60	0	0	0	0	0	0	0	0	7.79221	60	72.4138	0	0	0	0	0	0	0	0	0.124675	0.342857	0.662069	0	0	0	0	0
Formicarius rufifrons	11.1111	0	0	0	88.8889	0	0	0	0	0	0	0	0	0	0	10.3896	0	0	0	0	0	0	0	0	0	0	0.496392	0	0	0	0	0	0	0
Forpus modestus modestus	0	0	31.25	18.75	0	0	0	25	25	0	0	0	0	9.61538	75	0	0	0	16.6667	66.6667	0	0	0	0	0.204327	0.46875	0	0	0	0.208333	0.458333	0	0	0
Forpus modestus sclateri	7.14286	1.78571	0	3.57143	51.7857	0	23.2143	0	0	3.57143	8.92857	0	11.1111	0	50	37.6623	0	44.8276	0	0	6.25	14.7059	0	0.0644841	0	0.267857	0.44724	0	0.340209	0	0	0.0491071	0.118172	0
Frederickena fulva	0	0	0	0	0	0	100	0	0	0	0	0	0	0	0	0	0	20.6897	0	0	0	0	0	0	0	0	0	0	0.603448	0	0	0	0	0
Frederickena unduliger	10.2273	0	0	2.27273	47.7273	6.25	31.25	2.27273	0	0	0	0	0	0	100	100	100	100	16.6667	0	0	0	0	0	0	0.511364	0.738636	0.53125	0.65625	0.094697	0	0	0	0
Frederickena unduligera	0	0	0	100	0	0	0	0	0	0	0	0	0	0	50	0	0	0	0	0	0	0	0	0	0	0.75	0	0	0	0	0	0	0	0
Frederickena unduligera diversa	15.3846	0	0	0	84.6154	0	0	0	0	0	0	0	0	0	0	14.2857	0	0	0	0	0	0	0	0	0	0	0.494505	0	0	0	0	0	0	0
Frederickena unduligera fulva	11.7647	0	0	0	29.4118	0	58.8235	0	0	0	0	0	0	0	0	6.49351	0	34.4828	0	0	0	0	0	0	0	0	0.179526	0	0.466531	0	0	0	0	0
Frederickena unduligera pallida	50	0	0	0	25	0	0	0	0	25	0	0	0	0	0	1.2987	0	0	0	0	3.125	0	0	0	0	0	0.131494	0	0	0	0	0.140625	0	0
Frederickena unduligera unduligera	0	0	0	0	50	50	0	0	0	0	0	0	0	0	0	1.2987	20	0	0	0	0	0	0	0	0	0	0.256494	0.35	0	0	0	0	0	0
Frederickena viridis	0	0	60.6061	0	0	0	0	12.1212	24.2424	3.0303	0	0	0	38.4615	0	0	0	0	16.6667	100	3.125	0	0	0	0.495338	0	0	0	0	0.143939	0.621212	0.0307765	0	0
Furnarius minor	0	0	7.14286	0	39.2857	3.57143	17.8571	0	0	21.4286	10.7143	0	0	3.84615	0	14.2857	20	17.2414	0	0	18.75	8.82353	0	0	0.0549451	0	0.267857	0.117857	0.175493	0	0	0.200893	0.0976891	0
Furnarius torridus	0	0	0	0	50	0	50	0	0	0	0	0	0	0	0	5.19481	0	13.7931	0	0	0	0	0	0	0	0	0.275974	0	0.318966	0	0	0	0	0
Galbalcyrhynchus leucotis	11.1111	0	0	0	38.8889	2.77778	47.2222	0	0	0	0	0	0	0	0	18.1818	20	58.6207	0	0	0	0	0	0	0	0	0.285354	0.113889	0.529215	0	0	0	0	0
Galbalcyrhynchus purusianus	7.14286	0	0	0	85.7143	0	7.14286	0	0	0	0	0	0	0	0	31.1688	0	6.89655	0	0	0	0	0	0	0	0	0.584416	0	0.070197	0	0	0	0	0
Galbula albirostris	6.06061	1.0101	26.2626	4.0404	11.1111	7.07071	23.2323	11.1111	8.08081	1.0101	0	1.0101	11.1111	50	100	14.2857	100	79.3103	45.8333	100	3.125	0	7.14286	0.0606061	0.381313	0.520202	0.126984	0.535354	0.512713	0.284722	0.540404	0.0206755	0	0.0407648
Galbula chalcothorax	5.55556	0	0	0	38.8889	0	55.5556	0	0	0	0	0	0	0	0	9.09091	0	34.4828	0	0	0	0	0	0	0	0	0.239899	0	0.450192	0	0	0	0	0
Galbula cyanescens	16.1765	0	0	0	75	1.47059	7.35294	0	0	0	0	0	0	0	0	66.2338	20	17.2414	0	0	0	0	0	0	0	0	0.706169	0.107353	0.122972	0	0	0	0	0
Galbula cyanicollis	1.66667	8.33333	1.66667	0	38.3333	0	0	0	0	23.3333	16.6667	10	55.5556	1.92308	0	29.8701	0	0	0	0	43.75	29.4118	42.8571	0.319444	0.0179487	0	0.341017	0	0	0	0	0.335417	0.230392	0.264286
Galbula dea	0	0	0	100	0	0	0	0	0	0	0	0	0	0	25	0	0	0	0	0	0	0	0	0	0	0.625	0	0	0	0	0	0	0	0
Galbula dea amazonum	13.8889	8.33333	2.77778	0	0	0	0	0	0	33.3333	33.3333	8.33333	33.3333	1.92308	0	0	0	0	0	0	37.5	35.2941	21.4286	0.208333	0.0235043	0	0	0	0	0	0	0.354167	0.343137	0.14881
Galbula dea brunneiceps	11.1111	0	2.77778	11.1111	13.8889	8.33333	47.2222	5.55556	0	0	0	0	0	1.92308	100	6.49351	60	58.6207	8.33333	0	0	0	0	0	0.0235043	0.555556	0.101912	0.341667	0.529215	0.0694444	0	0	0	0
Galbula dea dea	0	0	55.7692	0	0	1.92308	0	19.2308	23.0769	0	0	0	0	55.7692	0	0	20	0	41.6667	100	0	0	0	0	0.557692	0	0	0.109615	0	0.304487	0.615385	0	0	0
Galbula dea phainopepla	2.85714	0	0	0	94.2857	0	0	0	0	2.85714	0	0	0	0	0	42.8571	0	0	0	0	3.125	0	0	0	0	0	0.685714	0	0	0	0	0.0299107	0	0
Galbula galbula	1.23457	0	39.5062	2.46914	1.23457	1.23457	0	25.9259	17.284	7.40741	2.46914	1.23457	0	61.5385	50	1.2987	20	0	87.5	100	18.75	5.88235	7.14286	0	0.505223	0.262346	0.0126663	0.106173	0	0.56713	0.58642	0.130787	0.0417574	0.0418871
Galbula leucogastra	4.28571	0	31.4286	8.57143	4.28571	2.85714	5.71429	12.8571	5.71429	14.2857	10	0	0	42.3077	100	3.8961	40	13.7931	37.5	66.6667	31.25	20.5882	0	0	0.368681	0.542857	0.0409091	0.214286	0.0975369	0.251786	0.361905	0.227679	0.152941	0
Galbula ruficauda	37.3626	2.1978	4.3956	0	7.69231	0	0	5.49451	4.3956	18.6813	14.2857	5.49451	22.2222	7.69231	0	9.09091	0	0	20.8333	66.6667	53.125	38.2353	35.7143	0.1221	0.0604396	0	0.0839161	0	0	0.131639	0.355311	0.359032	0.262605	0.206044
Galbula tombacea mentalis	0	0	0	0	85.7143	14.2857	0	0	0	0	0	0	0	0	0	7.79221	20	0	0	0	0	0	0	0	0	0	0.467532	0.171429	0	0	0	0	0	0
Galbula tombacea tombacea	29.6296	0	0	0	18.5185	3.7037	48.1481	0	0	0	0	0	0	0	0	6.49351	20	44.8276	0	0	0	0	0	0	0	0	0.12506	0.118519	0.464879	0	0	0	0	0
Geotrygon saphirina rothschildi	33.3333	0	0	0	66.6667	0	0	0	0	0	0	0	0	0	0	2.5974	0	0	0	0	0	0	0	0	0	0	0.34632	0	0	0	0	0	0	0
Geotrygon saphirina saphirina	0	0	0	0	37.5	0	62.5	0	0	0	0	0	0	0	0	7.79221	0	34.4828	0	0	0	0	0	0	0	0	0.226461	0	0.484914	0	0	0	0	0
Geranoaetus albicaudatus	27.2727	0	36.3636	0	18.1818	0	0	0	0	9.09091	9.09091	0	0	7.69231	0	2.5974	0	0	0	0	3.125	2.94118	0	0	0.22028	0	0.103896	0	0	0	0	0.0610795	0.0601604	0
Glaucidium hardyi	8.51064	0	17.0213	0	36.1702	0	0	0	8.51064	19.1489	8.51064	2.12766	0	15.3846	0	22.0779	0	0	0	66.6667	28.125	11.7647	7.14286	0	0.162029	0	0.291241	0	0	0	0.375887	0.23637	0.101377	0.0463526
Grallaria blakei	80	0	0	0	20	0	0	0	0	0	0	0	0	0	0	1.2987	0	0	0	0	0	0	0	0	0	0	0.106494	0	0	0	0	0	0	0
Grallaria capitalis	40	0	0	0	60	0	0	0	0	0	0	0	0	0	0	3.8961	0	0	0	0	0	0	0	0	0	0	0.319481	0	0	0	0	0	0	0
Grallaria dignissima	0	0	0	0	0	0	100	0	0	0	0	0	0	0	0	0	0	55.1724	0	0	0	0	0	0	0	0	0	0	0.775862	0	0	0	0	0
Grallaria eludens	0	0	0	0	100	0	0	0	0	0	0	0	0	0	0	7.79221	0	0	0	0	0	0	0	0	0	0	0.538961	0	0	0	0	0	0	0
Grallaria erythroleuca	66.6667	0	0	0	33.3333	0	0	0	0	0	0	0	0	0	0	2.5974	0	0	0	0	0	0	0	0	0	0	0.179654	0	0	0	0	0	0	0
Grallaria erythrotis	100	0	0	0	0	0	0	0	0	0	0	0	0	0	0	0	0	0	0	0	0	0	0	0	0	0	0	0	0	0	0	0	0	0
Grallaria guatimalensis	33.3333	0	4.7619	0	33.3333	0	19.0476	0	9.52381	0	0	0	0	1.92308	0	9.09091	0	13.7931	0	33.3333	0	0	0	0	0.0334249	0	0.212121	0	0.164204	0	0.214286	0	0	0
Grallaria przewalskii	100	0	0	0	0	0	0	0	0	0	0	0	0	0	0	0	0	0	0	0	0	0	0	0	0	0	0	0	0	0	0	0	0	0
Grallaricula ochraceifrons	100	0	0	0	0	0	0	0	0	0	0	0	0	0	0	0	0	0	0	0	0	0	0	0	0	0	0	0	0	0	0	0	0	0
Granatellus pelzelni paraensis	10.7143	10.7143	0	0	3.57143	0	0	0	0	50	10.7143	14.2857	33.3333	0	0	1.2987	0	0	0	0	43.75	8.82353	28.5714	0.220238	0	0	0.0243506	0	0	0	0	0.46875	0.0976891	0.214286
Granatellus pelzelni pelzelni	0	0	57.1429	0	0	0	0	25	17.8571	0	0	0	0	30.7692	0	0	0	0	29.1667	83.3333	0	0	0	0	0.43956	0	0	0	0	0.270833	0.505952	0	0	0
Graydidascalus brachyurus	0	1.72414	22.4138	0	36.2069	3.44828	22.4138	0	0	10.3448	1.72414	1.72414	11.1111	25	0	27.2727	40	44.8276	0	0	18.75	2.94118	7.14286	0.0641762	0.237069	0	0.317398	0.217241	0.336207	0	0	0.145474	0.0233266	0.044335
Guarouba guarouba	0	25	0	0	0	0	0	0	0	25	25	25	11.1111	0	0	0	0	0	0	0	3.125	2.94118	7.14286	0.180556	0	0	0	0	0	0	0	0.140625	0.139706	0.160714
Gymnomystax mexicanus	8.10811	0	12.1622	0	33.7838	1.35135	21.6216	5.40541	4.05405	6.75676	5.40541	1.35135	0	17.3077	0	32.4675	20	55.1724	16.6667	50	15.625	11.7647	7.14286	0	0.147349	0	0.331257	0.106757	0.38397	0.11036	0.27027	0.111909	0.0858506	0.042471
Gymnopithys leucaspis lateralis	21.2766	0	2.12766	6.38298	2.12766	17.0213	46.8085	4.25532	0	0	0	0	0	1.92308	75	1.2987	100	75.8621	8.33333	0	0	0	0	0	0.0202537	0.406915	0.0171318	0.585106	0.613353	0.0629433	0	0	0	0
Gymnopithys lunulatus	0	0	0	0	42.8571	0	57.1429	0	0	0	0	0	0	0	0	7.79221	0	27.5862	0	0	0	0	0	0	0	0	0.253247	0	0.423645	0	0	0	0	0
Gymnopithys rufigula pallidigula	0	0	0	50	0	0	0	50	0	0	0	0	0	0	100	0	0	0	16.6667	0	0	0	0	0	0	0.75	0	0	0	0.333333	0	0	0	0
Gymnopithys rufigula pallidus	0	0	0	11.1111	0	0	0	88.8889	0	0	0	0	0	0	25	0	0	0	33.3333	0	0	0	0	0	0	0.180556	0	0	0	0.611111	0	0	0	0
Gymnopithys rufigula rufigula	0	0	72.3404	0	0	0	0	4.25532	21.2766	2.12766	0	0	0	65.3846	0	0	0	0	8.33333	100	3.125	0	0	0	0.688625	0	0	0	0	0.0629433	0.606383	0.0262633	0	0
Gymnopithys salvini	15.0943	0	0	0	77.3585	1.88679	1.88679	0	0	3.77358	0	0	0	0	0	53.2468	20	3.44828	0	0	6.25	0	0	0	0	0	0.653026	0.109434	0.0266753	0	0	0.0501179	0	0
Haematoderus militaris	0	0	50	0	0	0	0	16.6667	25	8.33333	0	0	0	11.5385	0	0	0	0	8.33333	50	3.125	0	0	0	0.307692	0	0	0	0	0.125	0.375	0.0572917	0	0
Hapalopsittaca melanotis melanotis	100	0	0	0	0	0	0	0	0	0	0	0	0	0	0	0	0	0	0	0	0	0	0	0	0	0	0	0	0	0	0	0	0	0
Heliactin bilophus	30	0	40	0	0	0	0	0	0	20	10	0	0	7.69231	0	0	0	0	0	0	6.25	2.94118	0	0	0.238462	0	0	0	0	0	0	0.13125	0.0647059	0
Helicolestes hamatus	11.1111	0	11.1111	0	46.6667	2.22222	13.3333	0	4.44444	8.88889	0	2.22222	0	9.61538	0	27.2727	20	20.6897	0	33.3333	12.5	0	7.14286	0	0.103632	0	0.369697	0.111111	0.170115	0	0.188889	0.106944	0	0.0468254
Heliodoxa aurescens	18.8406	0	0	2.89855	33.3333	4.34783	28.9855	1.44928	1.44928	1.44928	7.24638	0	0	0	50	29.8701	60	68.9655	4.16667	16.6667	3.125	14.7059	0	0	0	0.264493	0.316017	0.321739	0.489755	0.0280797	0.0905797	0.0228714	0.109761	0
Heliodoxa branickii	14.2857	0	0	0	85.7143	0	0	0	0	0	0	0	0	0	0	7.79221	0	0	0	0	0	0	0	0	0	0	0.467532	0	0	0	0	0	0	0
Heliodoxa gularis	50	0	0	0	0	0	50	0	0	0	0	0	0	0	0	0	0	3.44828	0	0	0	0	0	0	0	0	0	0	0.267241	0	0	0	0	0
Heliodoxa schreibersii	7.14286	0	0	14.2857	14.2857	0	64.2857	0	0	0	0	0	0	0	50	2.5974	0	31.0345	0	0	0	0	0	0	0	0.321429	0.0844156	0	0.476601	0	0	0	0	0
Heliodoxa xanthogonys willardi	0	0	0	0	0	0	0	100	0	0	0	0	0	0	0	0	0	0	12.5	0	0	0	0	0	0	0	0	0	0	0.5625	0	0	0	0
Heliodoxa xanthogonys xanthogonys	0	0	10	0	0	0	0	40	50	0	0	0	0	1.92308	0	0	0	0	16.6667	83.3333	0	0	0	0	0.0596154	0	0	0	0	0.283333	0.666667	0	0	0
Hemispingus calophrys	100	0	0	0	0	0	0	0	0	0	0	0	0	0	0	0	0	0	0	0	0	0	0	0	0	0	0	0	0	0	0	0	0	0
Hemispingus parodii	0	0	0	0	100	0	0	0	0	0	0	0	0	0	0	1.2987	0	0	0	0	0	0	0	0	0	0	0.506494	0	0	0	0	0	0	0
Hemispingus rufosuperciliaris	100	0	0	0	0	0	0	0	0	0	0	0	0	0	0	0	0	0	0	0	0	0	0	0	0	0	0	0	0	0	0	0	0	0
Hemispingus trifasciatus	100	0	0	0	0	0	0	0	0	0	0	0	0	0	0	0	0	0	0	0	0	0	0	0	0	0	0	0	0	0	0	0	0	0
Hemitriccus cinnamomeipectus	100	0	0	0	0	0	0	0	0	0	0	0	0	0	0	0	0	0	0	0	0	0	0	0	0	0	0	0	0	0	0	0	0	0
Hemitriccus cohnhafti	0	0	0	0	100	0	0	0	0	0	0	0	0	0	0	1.2987	0	0	0	0	0	0	0	0	0	0	0.506494	0	0	0	0	0	0	0
Hemitriccus flammulatus flammulatus	42.8571	0	0	0	0	0	0	0	0	57.1429	0	0	0	0	0	0	0	0	0	0	12.5	0	0	0	0	0	0	0	0	0	0	0.348214	0	0
Hemitriccus flammulatus olivascens	39.3939	0	0	0	57.5758	0	0	0	0	3.0303	0	0	0	0	0	24.6753	0	0	0	0	3.125	0	0	0	0	0	0.411255	0	0	0	0	0.0307765	0	0
Hemitriccus inornatus	0	0	50	33.3333	0	16.6667	0	0	0	0	0	0	0	5.76923	50	0	20	0	0	0	0	0	0	0	0.278846	0.416667	0	0.183333	0	0	0	0	0	0
Hemitriccus iohannis	2.77778	0	0	0	75	0	19.4444	0	0	2.77778	0	0	0	0	0	35.0649	0	24.1379	0	0	3.125	0	0	0	0	0	0.550325	0	0.217912	0	0	0.0295139	0	0
Hemitriccus josephinae	0	0	85.7143	0	0	0	0	0	14.2857	0	0	0	0	11.5385	0	0	0	0	0	16.6667	0	0	0	0	0.486264	0	0	0	0	0	0.154762	0	0	0
Hemitriccus minimus	6.89655	0	0	0	24.1379	17.2414	6.89655	0	0	24.1379	13.7931	6.89655	0	0	0	9.09091	100	6.89655	0	0	21.875	11.7647	14.2857	0	0	0	0.166144	0.586207	0.0689655	0	0	0.230065	0.127789	0.105911
Hemitriccus minor	0	0	0	0	0	0	0	100	0	0	0	0	0	0	0	0	0	0	4.16667	0	0	0	0	0	0	0	0	0	0	0.520833	0	0	0	0
Hemitriccus minor minor	7.14286	14.2857	0	0	0	0	0	0	0	0	28.5714	50	22.2222	0	0	0	0	0	0	0	0	11.7647	50	0.18254	0	0	0	0	0	0	0	0	0.201681	0.5
Hemitriccus minor pallens	0	0	15.7895	0	42.1053	36.8421	0	5.26316	0	0	0	0	0	5.76923	0	10.3896	100	0	4.16667	0	0	0	0	0	0.107794	0	0.262474	0.684211	0	0.0471491	0	0	0	0
Hemitriccus minor snethlageae	12	0	4	0	4	0	0	0	0	76	4	0	0	1.92308	0	1.2987	0	0	0	0	59.375	2.94118	0	0	0.0296154	0	0.0264935	0	0	0	0	0.676875	0.0347059	0
Hemitriccus rufigularis	55.5556	0	0	0	38.8889	0	5.55556	0	0	0	0	0	0	0	0	9.09091	0	3.44828	0	0	0	0	0	0	0	0	0.239899	0	0.0450192	0	0	0	0	0
Hemitriccus spodiops	100	0	0	0	0	0	0	0	0	0	0	0	0	0	0	0	0	0	0	0	0	0	0	0	0	0	0	0	0	0	0	0	0	0
Henicorhina leucosticta	7.27273	0	30.9091	3.63636	9.09091	0	27.2727	9.09091	12.7273	0	0	0	0	32.6923	50	6.49351	0	51.7241	20.8333	100	0	0	0	0	0.318007	0.268182	0.0779221	0	0.394984	0.149621	0.563636	0	0	0
Herpsilochmus dorsimaculatus	6.45161	0	12.9032	9.67742	0	16.129	19.3548	22.5806	12.9032	0	0	0	0	7.69231	75	0	100	20.6897	29.1667	66.6667	0	0	0	0	0.102978	0.423387	0	0.580645	0.200222	0.258737	0.397849	0	0	0
Herpsilochmus dugandi	5.55556	0	0	0	5.55556	0	88.8889	0	0	0	0	0	0	0	0	1.2987	0	55.1724	0	0	0	0	0	0	0	0	0.0342713	0	0.720307	0	0	0	0	0
Herpsilochmus gentryi	0	0	0	0	14.2857	0	85.7143	0	0	0	0	0	0	0	0	1.2987	0	20.6897	0	0	0	0	0	0	0	0	0.0779221	0	0.53202	0	0	0	0	0
Herpsilochmus motacilloides	0	0	0	0	100	0	0	0	0	0	0	0	0	0	0	7.79221	0	0	0	0	0	0	0	0	0	0	0.538961	0	0	0	0	0	0	0
Herpsilochmus parkeri	0	0	0	0	0	0	100	0	0	0	0	0	0	0	0	0	0	3.44828	0	0	0	0	0	0	0	0	0	0	0.517241	0	0	0	0	0
Herpsilochmus praedictus	0	0	20	0	40	0	0	0	0	40	0	0	0	1.92308	0	2.5974	0	0	0	0	6.25	0	0	0	0.109615	0	0.212987	0	0	0	0	0.23125	0	0
Herpsilochmus roraimae kathleenae	0	0	0	0	0	0	0	100	0	0	0	0	0	0	0	0	0	0	16.6667	0	0	0	0	0	0	0	0	0	0	0.583333	0	0	0	0
Herpsilochmus roraimae roraimae	0	0	0	0	0	0	0	25	75	0	0	0	0	0	0	0	0	0	12.5	100	0	0	0	0	0	0	0	0	0	0.1875	0.875	0	0	0
Herpsilochmus rufimarginatus	24.0741	3.7037	5.55556	0	22.2222	0	5.55556	3.7037	9.25926	12.963	11.1111	1.85185	22.2222	5.76923	0	15.5844	0	10.3448	8.33333	83.3333	21.875	17.6471	7.14286	0.12963	0.0566239	0	0.189033	0	0.0795019	0.0601852	0.462963	0.17419	0.143791	0.0449735
Herpsilochmus sellowi	0	0	0	0	0	0	0	0	0	0	100	0	0	0	0	0	0	0	0	0	0	2.94118	0	0	0	0	0	0	0	0	0	0	0.514706	0
Herpsilochmus stictocephalus	0	0	72	0	0	0	0	0	28	0	0	0	0	34.6154	0	0	0	0	0	100	0	0	0	0	0.533077	0	0	0	0	0	0.64	0	0	0
Herpsilochmus sticturus	0	0	62.963	0	0	0	0	7.40741	29.6296	0	0	0	0	32.6923	0	0	0	0	8.33333	100	0	0	0	0	0.478276	0	0	0	0	0.0787037	0.648148	0	0	0
Herpsilochmus stotzi	0	0	0	0	33.3333	0	0	0	0	66.6667	0	0	0	0	0	1.2987	0	0	0	0	6.25	0	0	0	0	0	0.17316	0	0	0	0	0.364583	0	0
Heterocercus aurantiivertex	0	0	0	0	20	0	80	0	0	0	0	0	0	0	0	2.5974	0	27.5862	0	0	0	0	0	0	0	0	0.112987	0	0.537931	0	0	0	0	0
Heterocercus flavivertex	7.89474	0	13.1579	13.1579	0	13.1579	13.1579	39.4737	0	0	0	0	0	9.61538	100	0	100	17.2414	62.5	0	0	0	0	0	0.113866	0.565789	0	0.565789	0.151996	0.509868	0	0	0	0
Heterocercus linteatus	5.71429	0	0	0	25.7143	0	0	0	0	42.8571	20	5.71429	0	0	0	11.6883	0	0	0	0	46.875	20.5882	14.2857	0	0	0	0.187013	0	0	0	0	0.448661	0.202941	0.1
Hydropsalis cayennensis cayennensis	0	0	30.4348	4.34783	0	0	0	34.7826	30.4348	0	0	0	0	13.4615	25	0	0	0	33.3333	100	0	0	0	0	0.219482	0.146739	0	0	0	0.34058	0.652174	0	0	0
Hydropsalis longirostris	66.6667	0	0	0	0	0	0	8.33333	25	0	0	0	0	0	0	0	0	0	4.16667	50	0	0	0	0	0	0	0	0	0	0.0625	0.375	0	0	0
Hylexetastes brigidai	16.6667	0	0	0	0	0	0	0	0	0	0	83.3333	0	0	0	0	0	0	0	0	0	0	35.7143	0	0	0	0	0	0	0	0	0	0	0.595238
Hylexetastes perrotii brigidai	0	33.3333	0	0	0	0	0	0	0	0	0	66.6667	11.1111	0	0	0	0	0	0	0	0	0	14.2857	0.222222	0	0	0	0	0	0	0	0	0	0.404762
Hylexetastes perrotii perrotii	0	0	65.2174	0	0	4.34783	0	0	30.4348	0	0	0	0	28.8462	0	0	20	0	0	100	0	0	0	0	0.470318	0	0	0.121739	0	0	0.652174	0	0	0
Hylexetastes perrotii uniformis	0	0	12.5	0	0	0	0	0	0	37.5	50	0	0	1.92308	0	0	0	0	0	0	9.375	11.7647	0	0	0.0721154	0	0	0	0	0	0	0.234375	0.308824	0
Hylexetastes stresemanni insignis	0	0	0	0	0	0	100	0	0	0	0	0	0	0	0	0	0	3.44828	0	0	0	0	0	0	0	0	0	0	0.517241	0	0	0	0	0
Hylexetastes stresemanni stresemanni	0	0	0	0	0	66.6667	33.3333	0	0	0	0	0	0	0	0	0	40	3.44828	0	0	0	0	0	0	0	0	0	0.533333	0.183908	0	0	0	0	0
Hylexetastes stresemanni undulatus	0	0	0	0	92.8571	0	0	0	0	7.14286	0	0	0	0	0	16.8831	0	0	0	0	3.125	0	0	0	0	0	0.548701	0	0	0	0	0.0513393	0	0
Hylexetastes uniformis	0	0	0	0	7.69231	0	0	0	0	69.2308	23.0769	0	0	0	0	1.2987	0	0	0	0	28.125	8.82353	0	0	0	0	0.044955	0	0	0	0	0.486779	0.159502	0
Hyloctistes subulatus lemae	0	0	0	0	0	0	0	50	50	0	0	0	0	0	0	0	0	0	16.6667	66.6667	0	0	0	0	0	0	0	0	0	0.333333	0.583333	0	0	0
Hyloctistes subulatus subulatus	16.6667	0	1.28205	1.28205	34.6154	3.84615	24.359	5.12821	0	7.69231	5.12821	0	0	1.92308	25	35.0649	60	65.5172	16.6667	0	18.75	11.7647	0	0	0.0160256	0.13141	0.348402	0.319231	0.449381	0.108974	0	0.132212	0.0844646	0
Hylonympha macrocerca	0	0	0	0	0	0	0	0	0	0	100	0	0	0	0	0	0	0	0	0	0	2.94118	0	0	0	0	0	0	0	0	0	0	0.514706	0
Hylopezus auricularis	0	0	0	0	100	0	0	0	0	0	0	0	0	0	0	1.2987	0	0	0	0	0	0	0	0	0	0	0.506494	0	0	0	0	0	0	0
Hylopezus berlepschi berlepschi	0	0	0	0	0	0	0	0	0	30	50	20	0	0	0	0	0	0	0	0	9.375	14.7059	14.2857	0	0	0	0	0	0	0	0	0.196875	0.323529	0.171429
Hylopezus berlepschi yessupi	24.2424	0	0	0	57.5758	0	6.06061	0	0	12.1212	0	0	0	0	0	24.6753	0	6.89655	0	0	12.5	0	0	0	0	0	0.411255	0	0.0647858	0	0	0.123106	0	0
Hylopezus fulviventris caquetae	50	0	0	0	0	0	50	0	0	0	0	0	0	0	0	0	0	3.44828	0	0	0	0	0	0	0	0	0	0	0.267241	0	0	0	0	0
Hylopezus fulviventris fulviventris	0	0	0	0	0	0	100	0	0	0	0	0	0	0	0	0	0	20.6897	0	0	0	0	0	0	0	0	0	0	0.603448	0	0	0	0	0
Hylopezus macularius diversus	0	0	0	0	25	0	37.5	37.5	0	0	0	0	0	0	0	2.5974	0	10.3448	12.5	0	0	0	0	0	0	0	0.137987	0	0.239224	0.25	0	0	0	0
Hylopezus macularius macularius	0	6.52174	52.1739	0	0	2.17391	0	0	19.5652	2.17391	8.69565	8.69565	33.3333	46.1538	0	0	20	0	0	100	3.125	11.7647	28.5714	0.199275	0.491639	0	0	0.11087	0	0	0.597826	0.0264946	0.102302	0.186335
Hylopezus macularius paraensis	0	0	22.2222	0	11.1111	16.6667	0	0	0	50	0	0	0	7.69231	0	2.5974	60	0	0	0	28.125	0	0	0	0.149573	0	0.0685426	0.383333	0	0	0	0.390625	0	0
Hylophilus brunneiceps	11.5385	0	0	15.3846	0	15.3846	19.2308	38.4615	0	0	0	0	0	0	100	0	80	17.2414	41.6667	0	0	0	0	0	0	0.576923	0	0.476923	0.182361	0.400641	0	0	0	0
Hylophilus hypoxanthus albigula	0	0	0	0	0	0	0	0	0	100	0	0	0	0	0	0	0	0	0	0	6.25	0	0	0	0	0	0	0	0	0	0	0.53125	0	0
Hylophilus hypoxanthus flaviventris	8.33333	0	0	0	83.3333	0	8.33333	0	0	0	0	0	0	0	0	12.987	0	3.44828	0	0	0	0	0	0	0	0	0.481602	0	0.058908	0	0	0	0	0
Hylophilus hypoxanthus fuscicapillus	0	0	0	0	0	0	100	0	0	0	0	0	0	0	0	0	0	48.2759	0	0	0	0	0	0	0	0	0	0	0.741379	0	0	0	0	0
Hylophilus hypoxanthus hypoxanthus	21.0526	0	5.26316	15.7895	0	21.0526	21.0526	15.7895	0	0	0	0	0	1.92308	75	0	80	13.7931	12.5	0	0	0	0	0	0.0359312	0.453947	0	0.505263	0.174229	0.141447	0	0	0	0
Hylophilus hypoxanthus ictericus	34.0426	0	0	0	61.7021	0	2.12766	0	0	2.12766	0	0	0	0	0	37.6623	0	3.44828	0	0	3.125	0	0	0	0	0	0.496822	0	0.0278797	0	0	0.0262633	0	0
Hylophilus hypoxanthus inornatus	7.14286	0	7.14286	0	0	0	0	0	0	7.14286	57.1429	21.4286	0	1.92308	0	0	0	0	0	0	3.125	23.5294	21.4286	0	0.0453297	0	0	0	0	0	0	0.0513393	0.403361	0.214286
Hylophilus sclateri	0	0	15.7895	0	0	0	0	36.8421	47.3684	0	0	0	0	5.76923	0	0	0	0	29.1667	100	0	0	0	0	0.107794	0	0	0	0	0.330044	0.736842	0	0	0
Hylophilus semicinereus juruanus	0	0	0	0	100	0	0	0	0	0	0	0	0	0	0	9.09091	0	0	0	0	0	0	0	0	0	0	0.545455	0	0	0	0	0	0	0
Hylophilus semicinereus semicinereus	8.88889	15.5556	13.3333	0	2.22222	0	0	0	0	33.3333	20	6.66667	77.7778	11.5385	0	1.2987	0	0	0	0	46.875	26.4706	21.4286	0.466667	0.124359	0	0.0176046	0	0	0	0	0.401042	0.232353	0.140476
Hylophilus semicinereus viridiceps	0	0	30.4348	8.69565	0	13.0435	0	39.1304	4.34783	4.34783	0	0	0	13.4615	50	0	60	0	37.5	16.6667	3.125	0	0	0	0.219482	0.293478	0	0.365217	0	0.383152	0.105072	0.0373641	0	0
Hylophylax punctulatus	5.7971	1.44928	5.7971	2.89855	23.1884	4.34783	14.4928	11.5942	0	17.3913	8.69565	4.34783	11.1111	7.69231	50	20.7792	60	34.4828	33.3333	0	37.5	17.6471	21.4286	0.0628019	0.067447	0.264493	0.219838	0.321739	0.244878	0.224638	0	0.274457	0.131714	0.128882
Hypocnemis cantator	0	33.3333	0	0	66.6667	0	0	0	0	0	0	0	11.1111	0	0	2.5974	0	0	0	0	0	0	0	0.222222	0	0	0.34632	0	0	0	0	0	0	0
Hypocnemis cantator affinis	0	14.2857	0	0	0	0	0	0	0	0	0	85.7143	11.1111	0	0	0	0	0	0	0	0	0	42.8571	0.126984	0	0	0	0	0	0	0	0	0	0.642857
Hypocnemis cantator cantator	0	0	64	0	0	0	0	8	26	2	0	0	0	61.5385	0	0	0	0	16.6667	100	3.125	0	0	0	0.627692	0	0	0	0	0.123333	0.63	0.025625	0	0
Hypocnemis cantator collinsi	60	0	0	0	20	0	0	0	0	20	0	0	0	0	0	1.2987	0	0	0	0	3.125	0	0	0	0	0	0.106494	0	0	0	0	0.115625	0	0
Hypocnemis cantator flavescens	22.2222	0	0	16.6667	0	0	5.55556	55.5556	0	0	0	0	0	0	75	0	0	3.44828	41.6667	0	0	0	0	0	0	0.458333	0	0	0.0450192	0.486111	0	0	0	0
Hypocnemis cantator implicata	0	0	11.1111	0	0	0	0	0	0	66.6667	22.2222	0	0	1.92308	0	0	0	0	0	0	18.75	5.88235	0	0	0.0651709	0	0	0	0	0	0	0.427083	0.140523	0
Hypocnemis cantator ochrogyna	40	0	0	0	0	0	0	0	0	60	0	0	0	0	0	0	0	0	0	0	9.375	0	0	0	0	0	0	0	0	0	0	0.346875	0	0
Hypocnemis cantator peruviana	5.26316	0	0	0	89.4737	0	0	0	0	5.26316	0	0	0	0	0	22.0779	0	0	0	0	3.125	0	0	0	0	0	0.557758	0	0	0	0	0.0419408	0	0
Hypocnemis cantator saturata	9.52381	0	0	0	9.52381	14.2857	66.6667	0	0	0	0	0	0	0	0	2.5974	60	48.2759	0	0	0	0	0	0	0	0	0.0606061	0.371429	0.574713	0	0	0	0	0
Hypocnemis cantator striata	0	0	0	0	0	0	0	0	0	12.5	75	12.5	0	0	0	0	0	0	0	0	3.125	17.6471	7.14286	0	0	0	0	0	0	0	0	0.078125	0.463235	0.0982143
Hypocnemis cantator subflava	25	0	0	0	75	0	0	0	0	0	0	0	0	0	0	7.79221	0	0	0	0	0	0	0	0	0	0	0.413961	0	0	0	0	0	0	0
Hypocnemis flavescens	0	0	12.5	12.5	0	12.5	12.5	37.5	12.5	0	0	0	0	1.92308	25	0	20	3.44828	12.5	16.6667	0	0	0	0	0.0721154	0.1875	0	0.1625	0.0797414	0.25	0.145833	0	0	0
Hypocnemis hypoxantha hypoxantha	11.6279	0	2.32558	0	16.2791	23.2558	41.8605	4.65116	0	0	0	0	0	1.92308	0	9.09091	100	62.069	8.33333	0	0	0	0	0	0.0212433	0	0.12685	0.616279	0.519647	0.0649225	0	0	0	0
Hypocnemis hypoxantha ochraceiventris	0	0	0	0	0	0	0	0	0	44.4444	44.4444	11.1111	0	0	0	0	0	0	0	0	12.5	11.7647	7.14286	0	0	0	0	0	0	0	0	0.284722	0.281046	0.0912698
Hypocnemis ochrogyna	33.3333	0	0	0	11.1111	0	0	0	0	44.4444	11.1111	0	0	0	0	1.2987	0	0	0	0	12.5	2.94118	0	0	0	0	0.0620491	0	0	0	0	0.284722	0.0702614	0
Hypocnemis peruviana peruviana	12.5	0	0	0	70.8333	0	0	0	0	12.5	4.16667	0	0	0	0	22.0779	0	0	0	0	9.375	2.94118	0	0	0	0	0.464556	0	0	0	0	0.109375	0.0355392	0
Hypocnemis peruviana saturata	0	0	0	0	42.8571	0	57.1429	0	0	0	0	0	0	0	0	15.5844	0	55.1724	0	0	0	0	0	0	0	0	0.292208	0	0.561576	0	0	0	0	0
Hypocnemis rondoni	0	0	0	0	0	0	0	0	0	100	0	0	0	0	0	0	0	0	0	0	3.125	0	0	0	0	0	0	0	0	0	0	0.515625	0	0
Hypocnemis striata affinis	33.3333	0	0	0	0	0	0	0	0	0	0	66.6667	0	0	0	0	0	0	0	0	0	0	14.2857	0	0	0	0	0	0	0	0	0	0	0.404762
Hypocnemis striata implicata	0	0	0	0	16.6667	16.6667	8.33333	0	0	58.3333	0	0	0	0	0	2.5974	40	3.44828	0	0	21.875	0	0	0	0	0	0.0963203	0.283333	0.058908	0	0	0.401042	0	0
Hypocnemis striata striata	0	0	0	0	0	0	0	0	0	33.3333	66.6667	0	0	0	0	0	0	0	0	0	6.25	11.7647	0	0	0	0	0	0	0	0	0	0.197917	0.392157	0
Hypocnemis subflava collinsi	37.5	0	0	0	56.25	0	0	0	0	6.25	0	0	0	0	0	11.6883	0	0	0	0	3.125	0	0	0	0	0	0.339692	0	0	0	0	0.046875	0	0
Hypocnemis subflava subflava	0	0	0	0	100	0	0	0	0	0	0	0	0	0	0	6.49351	0	0	0	0	0	0	0	0	0	0	0.532468	0	0	0	0	0	0	0
Hypocnemoides melanopogon melanopogon	6.89655	0	31.0345	4.5977	3.44828	6.89655	18.3908	18.3908	10.3448	0	0	0	0	51.9231	100	3.8961	100	55.1724	66.6667	100	0	0	0	0	0.414788	0.522989	0.0367219	0.534483	0.367816	0.425287	0.551724	0	0	0
Hypocnemoides melanopogon minor	0	4	12	0	32	0	0	0	0	28	12	12	11.1111	5.76923	0	10.3896	0	0	0	0	21.875	8.82353	21.4286	0.0755556	0.0888462	0	0.211948	0	0	0	0	0.249375	0.104118	0.167143
Hypopyrrhus pyrohypogaster	100	0	0	0	0	0	0	0	0	0	0	0	0	0	0	0	0	0	0	0	0	0	0	0	0	0	0	0	0	0	0	0	0	0
Icterus auricapillus	0	0	0	0	0	0	0	50	50	0	0	0	0	0	0	0	0	0	12.5	50	0	0	0	0	0	0	0	0	0	0.3125	0.5	0	0	0
Inezia caudata caudata	6.25	0	56.25	0	0	0	0	12.5	25	0	0	0	0	17.3077	0	0	0	0	8.33333	66.6667	0	0	0	0	0.367788	0	0	0	0	0.104167	0.458333	0	0	0
Inezia inornata	53.3333	0	0	0	31.1111	0	2.22222	0	0	11.1111	2.22222	0	0	0	0	18.1818	0	3.44828	0	0	15.625	2.94118	0	0	0	0	0.246465	0	0.0283525	0	0	0.133681	0.025817	0
Inezia subflava obscura	8.77193	1.75439	14.0351	5.26316	0	12.2807	5.26316	17.5439	5.26316	7.01754	15.7895	7.01754	11.1111	15.3846	75	0	100	10.3448	41.6667	50	12.5	26.4706	28.5714	0.0643275	0.147099	0.401316	0	0.561404	0.0780399	0.296053	0.276316	0.0975877	0.2113	0.177945
Inezia subflava subflava	66.6667	0	0	0	0	0	0	0	0	33.3333	0	0	0	0	0	0	0	0	0	0	3.125	0	0	0	0	0	0	0	0	0	0	0.182292	0	0
Iodopleura fusca	0	0	60	0	0	0	0	0	40	0	0	0	0	11.5385	0	0	0	0	0	66.6667	0	0	0	0	0.357692	0	0	0	0	0	0.533333	0	0	0
Iodopleura isabellae isabellae	9.58904	0	1.36986	4.10959	28.7671	4.10959	26.0274	6.84932	0	4.10959	10.9589	4.10959	0	1.92308	75	27.2727	60	65.5172	20.8333	0	9.375	23.5294	21.4286	0	0.0164647	0.395548	0.280199	0.320548	0.457723	0.138413	0	0.0674229	0.172442	0.127691
Iodopleura isabellae paraensis	16.6667	66.6667	0	0	0	0	0	0	0	0	0	16.6667	44.4444	0	0	0	0	0	0	0	0	0	7.14286	0.555556	0	0	0	0	0	0	0	0	0	0.119048
Isleria guttata	0	0	55.2632	5.26316	0	0	0	21.0526	15.7895	2.63158	0	0	0	40.3846	50	0	0	0	33.3333	100	3.125	0	0	0	0.478239	0.276316	0	0	0	0.27193	0.578947	0.0287829	0	0
Isleria hauxwelli hauxwelli	5.35714	0	0	0	55.3571	1.78571	7.14286	0	0	21.4286	8.92857	0	0	0	0	40.2597	20	13.7931	0	0	37.5	14.7059	0	0	0	0	0.478084	0.108929	0.10468	0	0	0.294643	0.118172	0
Isleria hauxwelli hellmayri	13.3333	46.6667	0	0	0	0	0	0	0	0	6.66667	33.3333	77.7778	0	0	0	0	0	0	0	0	2.94118	35.7143	0.622222	0	0	0	0	0	0	0	0	0.0480392	0.345238
Isleria hauxwelli suffusa	40	0	0	0	0	6.66667	53.3333	0	0	0	0	0	0	0	0	0	20	27.5862	0	0	0	0	0	0	0	0	0	0.133333	0.404598	0	0	0	0	0
Klais guimeti pallidiventris	32.3529	0	0	0	41.1765	0	26.4706	0	0	0	0	0	0	0	0	18.1818	0	31.0345	0	0	0	0	0	0	0	0	0.296791	0	0.287525	0	0	0	0	0
Knipolegus poecilocercus	6.38298	0	19.1489	0	19.1489	8.51064	6.38298	10.6383	4.25532	10.6383	6.38298	8.51064	0	17.3077	0	11.6883	80	10.3448	20.8333	33.3333	15.625	8.82353	28.5714	0	0.182283	0	0.154186	0.442553	0.083639	0.157358	0.187943	0.131316	0.0760325	0.18541
Knipolegus poecilurus	100	0	0	0	0	0	0	0	0	0	0	0	0	0	0	0	0	0	0	0	0	0	0	0	0	0	0	0	0	0	0	0	0	0
Knipolegus poecilurus paraquensis	0	0	0	0	0	0	0	100	0	0	0	0	0	0	0	0	0	0	4.16667	0	0	0	0	0	0	0	0	0	0	0.520833	0	0	0	0
Knipolegus poecilurus peruanus	25	0	0	0	56.25	0	18.75	0	0	0	0	0	0	0	0	11.6883	0	10.3448	0	0	0	0	0	0	0	0	0.339692	0	0.145474	0	0	0	0	0
Knipolegus poecilurus salvini	0	0	20	6.66667	0	0	0	40	33.3333	0	0	0	0	5.76923	25	0	0	0	25	83.3333	0	0	0	0	0.128846	0.158333	0	0	0	0.325	0.583333	0	0	0
Lampropsar tanagrinus boliviensis	88.8889	0	0	0	0	0	0	0	0	11.1111	0	0	0	0	0	0	0	0	0	0	3.125	0	0	0	0	0	0	0	0	0	0	0.0711806	0	0
Lampropsar tanagrinus guianensis	0	0	50	0	0	0	0	33.3333	16.6667	0	0	0	0	5.76923	0	0	0	0	8.33333	16.6667	0	0	0	0	0.278846	0	0	0	0	0.208333	0.166667	0	0	0
Lampropsar tanagrinus macropterus	0	0	0	0	100	0	0	0	0	0	0	0	0	0	0	6.49351	0	0	0	0	0	0	0	0	0	0	0.532468	0	0	0	0	0	0	0
Lampropsar tanagrinus tanagrinus	5	0	15	0	35	7.5	32.5	0	0	5	0	0	0	11.5385	0	18.1818	60	44.8276	0	0	6.25	0	0	0	0.132692	0	0.265909	0.3375	0.386638	0	0	0.05625	0	0
Lampropsar tanagrinus violaceus	0	0	0	0	0	0	0	0	0	100	0	0	0	0	0	0	0	0	0	0	3.125	0	0	0	0	0	0	0	0	0	0	0.515625	0	0
Lamprospiza melanoleuca	11.2903	3.22581	20.9677	0	33.871	0	1.6129	0	3.22581	16.129	6.45161	3.22581	22.2222	25	0	27.2727	0	3.44828	0	33.3333	31.25	11.7647	14.2857	0.12724	0.229839	0	0.305718	0	0.0253059	0	0.182796	0.236895	0.0910816	0.0875576
Lanio fulvus fulvus	0	0	65.7143	0	0	0	0	5.71429	28.5714	0	0	0	0	44.2308	0	0	0	0	8.33333	100	0	0	0	0	0.549725	0	0	0	0	0.0702381	0.642857	0	0	0
Lanio fulvus peruvianus	7.40741	0	0	0	14.8148	11.1111	59.2593	7.40741	0	0	0	0	0	0	0	5.19481	60	55.1724	8.33333	0	0	0	0	0	0	0	0.100048	0.355556	0.572158	0.0787037	0	0	0	0
Lanio versicolor parvus	0	0	8.33333	0	0	0	0	0	0	8.33333	58.3333	25	0	1.92308	0	0	0	0	0	0	3.125	20.5882	21.4286	0	0.0512821	0	0	0	0	0	0	0.0572917	0.394608	0.232143
Lanio versicolor versicolor	18.1818	0	0	0	56.0606	1.51515	6.06061	0	0	18.1818	0	0	0	0	0	48.0519	20	13.7931	0	0	37.5	0	0	0	0	0	0.520563	0.107576	0.0992685	0	0	0.278409	0	0
Lepidocolaptes fatimalimae	25	0	0	0	75	0	0	0	0	0	0	0	0	0	0	3.8961	0	0	0	0	0	0	0	0	0	0	0.394481	0	0	0	0	0	0	0
Lepidothrix coeruleocapilla	0	0	0	0	100	0	0	0	0	0	0	0	0	0	0	9.09091	0	0	0	0	0	0	0	0	0	0	0.545455	0	0	0	0	0	0	0
Lepidothrix iris eucephala	16.6667	16.6667	0	0	0	0	0	0	0	0	16.6667	50	11.1111	0	0	0	0	0	0	0	0	2.94118	21.4286	0.138889	0	0	0	0	0	0	0	0	0.0980392	0.357143
Lepidothrix iris iris	0	0	0	0	0	0	0	0	0	0	100	0	0	0	0	0	0	0	0	0	0	2.94118	0	0	0	0	0	0	0	0	0	0	0.514706	0
Lepidothrix nattereri gracilis	16	0	0	0	4	0	0	0	0	76	4	0	0	0	0	1.2987	0	0	0	0	59.375	2.94118	0	0	0	0	0.0264935	0	0	0	0	0.676875	0.0347059	0
Lepidothrix nattereri nattereri	0	0	0	0	0	0	0	0	0	0	100	0	0	0	0	0	0	0	0	0	0	11.7647	0	0	0	0	0	0	0	0	0	0	0.558824	0
Lepidothrix serena	0	0	72.7273	0	0	0	0	3.0303	24.2424	0	0	0	0	46.1538	0	0	0	0	4.16667	100	0	0	0	0	0.594406	0	0	0	0	0.0359848	0.621212	0	0	0
Lepidothrix suavissima	0	0	23.8095	0	0	0	0	28.5714	47.619	0	0	0	0	9.61538	0	0	0	0	25	100	0	0	0	0	0.167125	0	0	0	0	0.267857	0.738095	0	0	0
Lepidothrix vilasboasi	0	0	0	0	0	0	0	0	0	0	100	0	0	0	0	0	0	0	0	0	0	5.88235	0	0	0	0	0	0	0	0	0	0	0.529412	0
Leptasthenura xenothorax	100	0	0	0	0	0	0	0	0	0	0	0	0	0	0	0	0	0	0	0	0	0	0	0	0	0	0	0	0	0	0	0	0	0
Leptasthenura yanacensis	100	0	0	0	0	0	0	0	0	0	0	0	0	0	0	0	0	0	0	0	0	0	0	0	0	0	0	0	0	0	0	0	0	0
Leptodon cayanensis	16.8539	0	8.98876	1.1236	31.4607	2.24719	12.3596	4.49438	7.86517	10.1124	4.49438	0	0	15.3846	25	36.3636	40	37.931	16.6667	100	28.125	11.7647	0	0	0.121867	0.130618	0.339122	0.211236	0.251453	0.105805	0.539326	0.191187	0.0812954	0
Leucippus chlorocercus	0	0	0	0	42.8571	9.52381	47.619	0	0	0	0	0	0	0	0	11.6883	40	34.4828	0	0	0	0	0	0	0	0	0.272727	0.247619	0.410509	0	0	0	0	0
Leucopternis kuhli	5.26316	5.26316	0	0	52.6316	0	0	0	0	21.0526	15.7895	0	11.1111	0	0	12.987	0	0	0	0	12.5	8.82353	0	0.0818713	0	0	0.328093	0	0	0	0	0.167763	0.123065	0
Leucopternis melanops	5	0	25	5	7.5	5	25	5	15	7.5	0	0	0	19.2308	50	3.8961	40	34.4828	8.33333	100	9.375	0	0	0	0.221154	0.275	0.0569805	0.225	0.297414	0.0666667	0.575	0.084375	0	0
Liosceles thoracicus dugandi	22.2222	0	0	0	0	33.3333	44.4444	0	0	0	0	0	0	0	0	0	60	13.7931	0	0	0	0	0	0	0	0	0	0.466667	0.291188	0	0	0	0	0
Liosceles thoracicus erithacus	0	0	0	0	33.3333	0	66.6667	0	0	0	0	0	0	0	0	7.79221	0	41.3793	0	0	0	0	0	0	0	0	0.205628	0	0.54023	0	0	0	0	0
Liosceles thoracicus thoracicus	0	0	0	0	64.2857	0	3.57143	0	0	32.1429	0	0	0	0	0	23.3766	0	3.44828	0	0	28.125	0	0	0	0	0	0.438312	0	0.0350985	0	0	0.301339	0	0
Lipaugus streptophorus	0	0	0	0	0	0	0	0	100	0	0	0	0	0	0	0	0	0	0	100	0	0	0	0	0	0	0	0	0	0	1	0	0	0
Lipaugus uropygialis	100	0	0	0	0	0	0	0	0	0	0	0	0	0	0	0	0	0	0	0	0	0	0	0	0	0	0	0	0	0	0	0	0	0
Loddigesia mirabilis	100	0	0	0	0	0	0	0	0	0	0	0	0	0	0	0	0	0	0	0	0	0	0	0	0	0	0	0	0	0	0	0	0	0
Lophornis gouldii	10	40	0	0	0	0	0	0	0	0	30	20	44.4444	0	0	0	0	0	0	0	0	8.82353	14.2857	0.422222	0	0	0	0	0	0	0	0	0.194118	0.171429
Lophornis ornatus	0	0	48	0	0	0	0	8	44	0	0	0	0	23.0769	0	0	0	0	8.33333	100	0	0	0	0	0.355385	0	0	0	0	0.0816667	0.72	0	0	0
Lophornis pavoninus duidae	0	0	0	0	0	0	0	100	0	0	0	0	0	0	0	0	0	0	4.16667	0	0	0	0	0	0	0	0	0	0	0.520833	0	0	0	0
Lophornis pavoninus pavoninus	0	0	0	0	0	0	0	36.3636	63.6364	0	0	0	0	0	0	0	0	0	16.6667	100	0	0	0	0	0	0	0	0	0	0.265152	0.818182	0	0	0
Lophotriccus eulophotes	8.33333	0	0	0	91.6667	0	0	0	0	0	0	0	0	0	0	14.2857	0	0	0	0	0	0	0	0	0	0	0.529762	0	0	0	0	0	0	0
Lophotriccus galeatus	4.08163	5.10204	29.5918	2.04082	0	1.02041	14.2857	12.2449	14.2857	2.04082	14.2857	1.02041	55.5556	55.7692	50	0	20	48.2759	50	100	6.25	41.1765	7.14286	0.303288	0.426805	0.260204	0	0.105102	0.312808	0.311224	0.571429	0.0414541	0.277311	0.0408163
Lophotriccus vitiosus affinis	10.3448	0	0	6.89655	10.3448	3.44828	62.069	6.89655	0	0	0	0	0	0	50	3.8961	20	62.069	8.33333	0	0	0	0	0	0	0.284483	0.0712047	0.117241	0.62069	0.0761494	0	0	0	0
Lophotriccus vitiosus congener	0	0	8.33333	0	91.6667	0	0	0	0	0	0	0	0	1.92308	0	14.2857	0	0	0	0	0	0	0	0	0.0512821	0	0.529762	0	0	0	0	0	0	0
Lophotriccus vitiosus guianensis	0	0	92.3077	0	0	0	0	0	7.69231	0	0	0	0	46.1538	0	0	0	0	0	33.3333	0	0	0	0	0.692308	0	0	0	0	0	0.205128	0	0	0
Lophotriccus vitiosus vitiosus	8.33333	0	0	0	75	0	16.6667	0	0	0	0	0	0	0	0	11.6883	0	6.89655	0	0	0	0	0	0	0	0	0.433442	0	0.117816	0	0	0	0	0
Macroagelaius imthurni	0	0	0	0	0	0	0	30.7692	69.2308	0	0	0	0	0	0	0	0	0	16.6667	100	0	0	0	0	0	0	0	0	0	0.237179	0.846154	0	0	0
Malacoptila fusca	8.95522	0	31.3433	4.47761	11.9403	8.95522	23.8806	2.98507	2.98507	2.98507	0	1.49254	0	40.3846	75	10.3896	100	55.1724	8.33333	33.3333	6.25	0	7.14286	0	0.358639	0.397388	0.11165	0.544776	0.395265	0.056592	0.181592	0.0461754	0	0.043177
Malacoptila rufa brunnescens	5.88235	11.7647	2.94118	0	0	0	0	0	0	32.3529	32.3529	14.7059	44.4444	1.92308	0	0	0	0	0	0	34.375	32.3529	35.7143	0.281046	0.0243213	0	0	0	0	0	0	0.33364	0.323529	0.252101
Malacoptila rufa rufa	0	0	0	0	83.3333	0	8.33333	0	0	8.33333	0	0	0	0	0	25.974	0	6.89655	0	0	6.25	0	0	0	0	0	0.546537	0	0.0761494	0	0	0.0729167	0	0
Malacoptila semicincta	17.3913	0	0	0	82.6087	0	0	0	0	0	0	0	0	0	0	24.6753	0	0	0	0	0	0	0	0	0	0	0.53642	0	0	0	0	0	0	0
Megascops marshalli	100	0	0	0	0	0	0	0	0	0	0	0	0	0	0	0	0	0	0	0	0	0	0	0	0	0	0	0	0	0	0	0	0	0
Megascops usta	12.5	0	12.5	0	25	12.5	0	0	0	25	12.5	0	0	1.92308	0	2.5974	20	0	0	0	6.25	2.94118	0	0	0.0721154	0	0.137987	0.1625	0	0	0	0.15625	0.0772059	0
Megastictus margaritatus	10.9091	0	0	5.45455	18.1818	10.9091	29.0909	9.09091	3.63636	10.9091	1.81818	0	0	0	75	12.987	100	55.1724	20.8333	33.3333	18.75	2.94118	0	0	0	0.402273	0.155844	0.554545	0.421317	0.149621	0.184848	0.148295	0.0237968	0
Melanerpes rubricapillus	0	0	18.75	0	0	0	0	43.75	37.5	0	0	0	0	5.76923	0	0	0	0	29.1667	100	0	0	0	0	0.122596	0	0	0	0	0.364583	0.6875	0	0	0
Metallura aeneocauda aeneocauda	71.4286	0	0	0	28.5714	0	0	0	0	0	0	0	0	0	0	2.5974	0	0	0	0	0	0	0	0	0	0	0.155844	0	0	0	0	0	0	0
Metallura aeneocauda malagae	100	0	0	0	0	0	0	0	0	0	0	0	0	0	0	0	0	0	0	0	0	0	0	0	0	0	0	0	0	0	0	0	0	0
Metallura eupogon	0	0	0	0	100	0	0	0	0	0	0	0	0	0	0	1.2987	0	0	0	0	0	0	0	0	0	0	0.506494	0	0	0	0	0	0	0
Metopothrix aurantiaca	3.57143	0	0	0	64.2857	3.57143	28.5714	0	0	0	0	0	0	0	0	23.3766	20	27.5862	0	0	0	0	0	0	0	0	0.438312	0.117857	0.280788	0	0	0	0	0
Micrastur buckleyi	0	0	0	0	58.3333	0	41.6667	0	0	0	0	0	0	0	0	9.09091	0	17.2414	0	0	0	0	0	0	0	0	0.337121	0	0.29454	0	0	0	0	0
Micrastur gilvicollis	13.7931	1.14943	18.3908	4.5977	26.4368	6.89655	14.9425	2.29885	8.04598	2.29885	1.14943	0	11.1111	30.7692	100	29.8701	100	44.8276	8.33333	100	6.25	2.94118	0	0.0613027	0.2458	0.522989	0.281535	0.534483	0.298851	0.0531609	0.54023	0.0427443	0.020453	0
Micrastur mintoni	11.7647	14.7059	0	0	5.88235	0	0	0	0	32.3529	20.5882	14.7059	55.5556	0	0	2.5974	0	0	0	0	34.375	20.5882	35.7143	0.351307	0	0	0.0423988	0	0	0	0	0.33364	0.205882	0.252101
Microbates collaris collaris	0	0	0	66.6667	0	0	0	33.3333	0	0	0	0	0	0	50	0	0	0	4.16667	0	0	0	0	0	0	0.583333	0	0	0	0.1875	0	0	0	0
Microbates collaris colombianus	50	0	0	0	0	0	50	0	0	0	0	0	0	0	0	0	0	6.89655	0	0	0	0	0	0	0	0	0	0	0.284483	0	0	0	0	0
Microbates collaris paraguensis	0	0	0	0	0	0	0	50	50	0	0	0	0	0	0	0	0	0	8.33333	33.3333	0	0	0	0	0	0	0	0	0	0.291667	0.416667	0	0	0
Microbates collaris perlatus	8	0	16	4	0	24	40	8	0	0	0	0	0	7.69231	25	0	100	34.4828	8.33333	0	0	0	0	0	0.118462	0.145	0	0.62	0.372414	0.0816667	0	0	0	0
Microbates collaris torquatus	0	0	90	0	0	0	0	0	10	0	0	0	0	34.6154	0	0	0	0	0	33.3333	0	0	0	0	0.623077	0	0	0	0	0	0.216667	0	0	0
Microcerculus bambla albigularis	0	0	25	0	25	30	15	5	0	0	0	0	0	9.61538	0	6.49351	100	10.3448	4.16667	0	0	0	0	0	0.173077	0	0.157468	0.65	0.126724	0.0458333	0	0	0	0
Microcerculus bambla bambla	0	0	56	0	0	0	0	8	36	0	0	0	0	26.9231	0	0	0	0	8.33333	100	0	0	0	0	0.414615	0	0	0	0	0.0816667	0.68	0	0	0
Microcerculus bambla caurensis	0	0	0	50	0	0	0	50	0	0	0	0	0	0	75	0	0	0	12.5	0	0	0	0	0	0	0.625	0	0	0	0.3125	0	0	0	0
Microcerculus marginatus marginatus	20.6612	1.65289	0	1.65289	36.3636	0.826446	24.7934	0	0	8.26446	4.13223	1.65289	22.2222	0	50	57.1429	20	100	0	0	31.25	14.7059	14.2857	0.119376	0	0.258264	0.467532	0.104132	0.623967	0	0	0.197572	0.0941906	0.079693
Microcerculus ustulatus	0	0	100	0	0	0	0	0	0	0	0	0	0	1.92308	0	0	0	0	0	0	0	0	0	0	0.509615	0	0	0	0	0	0	0	0	0
Microcerculus ustulatus duidae	0	0	0	0	0	0	0	100	0	0	0	0	0	0	0	0	0	0	16.6667	0	0	0	0	0	0	0	0	0	0	0.583333	0	0	0	0
Microcerculus ustulatus lunatipectus	0	0	0	0	0	0	0	100	0	0	0	0	0	0	0	0	0	0	8.33333	0	0	0	0	0	0	0	0	0	0	0.541667	0	0	0	0
Microcerculus ustulatus obscurus	0	0	0	0	0	0	0	0	100	0	0	0	0	0	0	0	0	0	0	33.3333	0	0	0	0	0	0	0	0	0	0	0.666667	0	0	0
Microcerculus ustulatus ustulatus	0	0	0	0	0	0	0	0	100	0	0	0	0	0	0	0	0	0	0	66.6667	0	0	0	0	0	0	0	0	0	0	0.833333	0	0	0
Micromonacha lanceolata	11.7647	0	0	0	35.2941	11.7647	41.1765	0	0	0	0	0	0	0	0	7.79221	40	24.1379	0	0	0	0	0	0	0	0	0.215432	0.258824	0.326572	0	0	0	0	0
Microrhopias quixensis	5.50459	0	19.2661	0	35.7798	0.917431	10.0917	0	0.917431	17.4312	7.33945	2.75229	0	40.3846	0	50.6494	20	37.931	0	16.6667	59.375	23.5294	21.4286	0	0.298253	0	0.432146	0.104587	0.240114	0	0.0879205	0.384031	0.154344	0.120904
Microxenops milleri	8.19672	0	13.1148	4.91803	32.7869	3.27869	19.6721	4.91803	3.27869	4.91803	4.91803	0	0	15.3846	75	25.974	40	41.3793	12.5	33.3333	9.375	8.82353	0	0	0.142497	0.39959	0.293805	0.216393	0.305257	0.0870902	0.18306	0.0714652	0.0687078	0
Mionectes macconnelli macconnelli	17.284	7.40741	32.0988	0	9.87654	2.46914	0	3.7037	0	9.87654	9.87654	7.40741	66.6667	50	0	10.3896	40	0	12.5	0	25	23.5294	42.8571	0.37037	0.410494	0	0.101331	0.212346	0	0.0810185	0	0.174383	0.16703	0.251323
Mionectes macconnelli peruanus	0	0	0	0	50	0	0	50	0	0	0	0	0	0	0	5.19481	0	0	16.6667	0	0	0	0	0	0	0	0.275974	0	0	0.333333	0	0	0	0
Mionectes macconnelli roraimae	0	0	28	0	0	0	0	20	52	0	0	0	0	13.4615	0	0	0	0	20.8333	100	0	0	0	0	0.207308	0	0	0	0	0.204167	0.76	0	0	0
Mitrospingus oleagineus obscuripectus	0	0	0	0	0	0	0	0	100	0	0	0	0	0	0	0	0	0	0	50	0	0	0	0	0	0	0	0	0	0	0.75	0	0	0
Mitrospingus oleagineus oleagineus	0	0	0	0	0	0	0	0	100	0	0	0	0	0	0	0	0	0	0	66.6667	0	0	0	0	0	0	0	0	0	0	0.833333	0	0	0
Mitu tomentosum	13.5135	0	13.5135	2.7027	2.7027	10.8108	10.8108	29.7297	16.2162	0	0	0	0	9.61538	25	1.2987	80	13.7931	45.8333	100	0	0	0	0	0.115644	0.138514	0.020007	0.454054	0.12302	0.377815	0.581081	0	0	0
Mitu tuberosum	17.8571	3.57143	2.38095	0	44.0476	1.19048	9.52381	0	0	14.2857	5.95238	1.19048	33.3333	3.84615	0	48.0519	20	27.5862	0	0	37.5	14.7059	7.14286	0.184524	0.0311355	0	0.460498	0.105952	0.18555	0	0	0.258929	0.103291	0.0416667
Monasa atra	1.17647	0	54.1176	2.35294	1.17647	3.52941	0	17.6471	18.8235	1.17647	0	0	0	88.4615	50	1.2987	60	0	62.5	100	3.125	0	0	0	0.712896	0.261765	0.0123759	0.317647	0	0.400735	0.594118	0.0215074	0	0
Monasa flavirostris	22.8571	0	0	0	42.8571	0	34.2857	0	0	0	0	0	0	0	0	19.4805	0	41.3793	0	0	0	0	0	0	0	0	0.311688	0	0.378325	0	0	0	0	0
Muscisaxicola fluviatilis	23.913	0	0	0	56.5217	2.17391	10.8696	0	0	6.52174	0	0	0	0	0	33.7662	20	17.2414	0	0	9.375	0	0	0	0	0	0.45144	0.11087	0.140555	0	0	0.0794837	0	0
Myioborus albifacies	0	0	0	0	0	0	0	100	0	0	0	0	0	0	0	0	0	0	4.16667	0	0	0	0	0	0	0	0	0	0	0.520833	0	0	0	0
Myioborus cardonai	0	0	0	0	0	0	0	100	0	0	0	0	0	0	0	0	0	0	8.33333	0	0	0	0	0	0	0	0	0	0	0.541667	0	0	0	0
Myioborus castaneocapilla castaneocapilla	0	0	0	0	0	0	0	0	100	0	0	0	0	0	0	0	0	0	0	100	0	0	0	0	0	0	0	0	0	0	1	0	0	0
Myioborus castaneocapilla duidae	0	0	0	0	0	0	0	100	0	0	0	0	0	0	0	0	0	0	16.6667	0	0	0	0	0	0	0	0	0	0	0.583333	0	0	0	0
Myioborus castaneocapilla maguirei	0	0	0	0	0	0	0	100	0	0	0	0	0	0	0	0	0	0	4.16667	0	0	0	0	0	0	0	0	0	0	0.520833	0	0	0	0
Myioborus miniatus	42.1053	0	0	1.75439	21.0526	0	10.5263	10.5263	14.0351	0	0	0	0	0	25	15.5844	0	20.6897	25	100	0	0	0	0	0	0.133772	0.183185	0	0.15608	0.177632	0.570175	0	0	0
Myiopagis flavivertex	0	1.5625	32.8125	0	26.5625	3.125	7.8125	7.8125	7.8125	6.25	4.6875	1.5625	11.1111	40.3846	0	22.0779	40	17.2414	20.8333	83.3333	12.5	8.82353	7.14286	0.0633681	0.365986	0	0.243202	0.215625	0.125269	0.143229	0.455729	0.09375	0.0675551	0.0435268
Myiopagis viridicata	39.1304	2.17391	8.69565	0	17.3913	2.17391	2.17391	4.34783	6.52174	8.69565	6.52174	2.17391	11.1111	7.69231	0	10.3896	20	3.44828	8.33333	50	12.5	8.82353	7.14286	0.0664251	0.0819398	0	0.138905	0.11087	0.0281109	0.0634058	0.282609	0.105978	0.0767263	0.0465839
Myiophobus fasciatus	36.4865	1.35135	5.40541	0	33.7838	0	5.40541	0	6.75676	8.10811	1.35135	1.35135	11.1111	7.69231	0	32.4675	0	13.7931	0	83.3333	18.75	2.94118	7.14286	0.0623123	0.0654886	0	0.331257	0	0.0959925	0	0.45045	0.134291	0.0214626	0.042471
Myiophobus inornatus	100	0	0	0	0	0	0	0	0	0	0	0	0	0	0	0	0	0	0	0	0	0	0	0	0	0	0	0	0	0	0	0	0	0
Myiophobus roraimae roraimae	0	0	0	0	0	0	0	0	100	0	0	0	0	0	0	0	0	0	0	50	0	0	0	0	0	0	0	0	0	0	0.75	0	0	0
Myiophobus roraimae rufipennis	50	0	0	0	40	0	10	0	0	0	0	0	0	0	0	5.19481	0	3.44828	0	0	0	0	0	0	0	0	0.225974	0	0.0672414	0	0	0	0	0
Myiophobus roraimae sadiecoatsae	0	0	0	0	0	0	0	100	0	0	0	0	0	0	0	0	0	0	16.6667	0	0	0	0	0	0	0	0	0	0	0.583333	0	0	0	0
Myiornis albiventris	57.1429	0	0	0	33.3333	0	9.52381	0	0	0	0	0	0	0	0	9.09091	0	6.89655	0	0	0	0	0	0	0	0	0.212121	0	0.0821018	0	0	0	0	0
Myiotheretes fuscorufus	83.3333	0	0	0	16.6667	0	0	0	0	0	0	0	0	0	0	1.2987	0	0	0	0	0	0	0	0	0	0	0.0898268	0	0	0	0	0	0	0
Myiothlypis chrysogaster chrysogaster	42.1053	0	0	0	57.8947	0	0	0	0	0	0	0	0	0	0	14.2857	0	0	0	0	0	0	0	0	0	0	0.360902	0	0	0	0	0	0	0
Myiozetetes granadensis obscurior	18.2927	0	0	0	46.3415	0	21.9512	8.53659	1.21951	2.43902	1.21951	0	0	0	0	49.3506	0	62.069	29.1667	16.6667	6.25	2.94118	0	0	0	0	0.478461	0	0.420101	0.188516	0.0894309	0.0434451	0.0208034	0
Myiozetetes luteiventris luteiventris	9.23077	1.53846	1.53846	0	29.2308	0	24.6154	6.15385	3.07692	15.3846	7.69231	1.53846	11.1111	1.92308	0	24.6753	0	55.1724	16.6667	33.3333	31.25	14.7059	7.14286	0.0632479	0.0173077	0	0.26953	0	0.398939	0.114103	0.182051	0.233173	0.111991	0.0434066
Myiozetetes luteiventris septentrionalis	0	0	92.8571	0	0	0	0	0	7.14286	0	0	0	0	25	0	0	0	0	0	16.6667	0	0	0	0	0.589286	0	0	0	0	0	0.119048	0	0	0
Myrmeciza castanea castanea	0	0	0	0	0	0	100	0	0	0	0	0	0	0	0	0	0	6.89655	0	0	0	0	0	0	0	0	0	0	0.534483	0	0	0	0	0
Myrmeciza castanea centunculorum	0	0	0	0	28.5714	0	71.4286	0	0	0	0	0	0	0	0	2.5974	0	17.2414	0	0	0	0	0	0	0	0	0.155844	0	0.44335	0	0	0	0	0
Myrmeciza disjuncta	11.1111	0	0	11.1111	0	33.3333	0	44.4444	0	0	0	0	0	0	25	0	60	0	16.6667	0	0	0	0	0	0	0.180556	0	0.466667	0	0.305556	0	0	0	0
Myrmeciza ferruginea eluta	0	0	0	0	0	0	0	0	0	100	0	0	0	0	0	0	0	0	0	0	15.625	0	0	0	0	0	0	0	0	0	0	0.578125	0	0
Myrmeciza ferruginea ferruginea	2.22222	0	77.7778	0	0	0	0	0	17.7778	2.22222	0	0	0	67.3077	0	0	0	0	0	100	3.125	0	0	0	0.725427	0	0	0	0	0	0.588889	0.0267361	0	0
Myrmeciza fortis fortis	8.69565	0	0	0	56.5217	1.44928	31.8841	0	0	1.44928	0	0	0	0	0	50.6494	20	75.8621	0	0	3.125	0	0	0	0	0	0.535855	0.107246	0.538731	0	0	0.0228714	0	0
Myrmeciza fortis incanescens	0	0	0	0	0	100	0	0	0	0	0	0	0	0	0	0	40	0	0	0	0	0	0	0	0	0	0	0.7	0	0	0	0	0	0
Myrmeciza goeldii	19.0476	0	0	0	80.9524	0	0	0	0	0	0	0	0	0	0	22.0779	0	0	0	0	0	0	0	0	0	0	0.515152	0	0	0	0	0	0	0
Myrmeciza hyperythra	10.7143	0	0	0	64.2857	5.35714	19.6429	0	0	0	0	0	0	0	0	46.7532	60	37.931	0	0	0	0	0	0	0	0	0.555195	0.326786	0.287869	0	0	0	0	0
Myrmeciza longipes	2.5641	0	28.2051	0	0	2.5641	0	33.3333	28.2051	5.12821	0	0	0	21.1538	0	0	20	0	54.1667	100	6.25	0	0	0	0.246795	0	0	0.112821	0	0.4375	0.641026	0.056891	0	0
Myrmeciza melanoceps	10	0	0	0	44	0	46	0	0	0	0	0	0	0	0	28.5714	0	79.3103	0	0	0	0	0	0	0	0	0.362857	0	0.626552	0	0	0	0	0
Myrmeciza pelzelni	0	0	0	50	0	0	12.5	37.5	0	0	0	0	0	0	100	0	0	3.44828	12.5	0	0	0	0	0	0	0.75	0	0	0.0797414	0.25	0	0	0	0
Myrmoborus leucophrys angustirostris	0	0	46.1538	0	0	0	0	30.7692	23.0769	0	0	0	0	34.6154	0	0	0	0	50	100	0	0	0	0	0.403846	0	0	0	0	0.403846	0.615385	0	0	0
Myrmoborus leucophrys erythrophrys	70	0	0	0	0	0	30	0	0	0	0	0	0	0	0	0	0	10.3448	0	0	0	0	0	0	0	0	0	0	0.201724	0	0	0	0	0
Myrmoborus leucophrys koenigorum	14.2857	0	0	0	85.7143	0	0	0	0	0	0	0	0	0	0	7.79221	0	0	0	0	0	0	0	0	0	0	0.467532	0	0	0	0	0	0	0
Myrmoborus leucophrys leucophrys	15.2174	0	1.08696	0	47.8261	1.08696	7.6087	0	0	10.8696	10.8696	5.43478	0	1.92308	0	57.1429	20	24.1379	0	0	31.25	29.4118	35.7143	0	0.0150502	0	0.524845	0.105435	0.158733	0	0	0.210598	0.201407	0.205745
Myrmoborus lugubris berlepschi	0	0	0	0	33.3333	16.6667	50	0	0	0	0	0	0	0	0	7.79221	60	31.0345	0	0	0	0	0	0	0	0	0.205628	0.383333	0.405172	0	0	0	0	0
Myrmoborus lugubris femininus	0	0	33.3333	0	0	0	0	0	0	66.6667	0	0	0	1.92308	0	0	0	0	0	0	6.25	0	0	0	0.176282	0	0	0	0	0	0	0.364583	0	0
Myrmoborus lugubris lugubris	0	10	50	0	0	0	0	0	0	20	20	0	11.1111	9.61538	0	0	0	0	0	0	6.25	5.88235	0	0.105556	0.298077	0	0	0	0	0	0	0.13125	0.129412	0
Myrmoborus lugubris stictopterus	0	0	66.6667	0	0	33.3333	0	0	0	0	0	0	0	3.84615	0	0	20	0	0	0	0	0	0	0	0.352564	0	0	0.266667	0	0	0	0	0	0
Myrmoborus melanurus	0	0	0	0	100	0	0	0	0	0	0	0	0	0	0	3.8961	0	0	0	0	0	0	0	0	0	0	0.519481	0	0	0	0	0	0	0
Myrmochanes hemileucus	4.54545	0	0	0	45.4545	4.54545	36.3636	0	0	9.09091	0	0	0	0	0	12.987	20	27.5862	0	0	6.25	0	0	0	0	0	0.292208	0.122727	0.319749	0	0	0.0767045	0	0
Myrmornis torquata torquata	2.85714	8.57143	31.4286	1.42857	1.42857	0	7.14286	10	12.8571	14.2857	5.71429	4.28571	66.6667	42.3077	25	1.2987	0	17.2414	29.1667	100	31.25	11.7647	21.4286	0.37619	0.368681	0.132143	0.0136364	0	0.121921	0.195833	0.564286	0.227679	0.087395	0.128571
Myrmothera campanisona	0	0	0	0	0	0	0	0	0	0	100	0	0	0	0	0	0	0	0	0	0	11.7647	0	0	0	0	0	0	0	0	0	0	0.558824	0
Myrmothera campanisona campanisona	0	0	72.5	0	0	0	0	0	22.5	2.5	2.5	0	0	55.7692	0	0	0	0	0	100	3.125	2.94118	0	0	0.641346	0	0	0	0	0	0.6125	0.028125	0.0272059	0
Myrmothera campanisona dissors	7.69231	0	15.3846	30.7692	0	0	7.69231	38.4615	0	0	0	0	0	3.84615	100	0	0	3.44828	20.8333	0	0	0	0	0	0.0961538	0.653846	0	0	0.0557029	0.296474	0	0	0	0
Myrmothera campanisona minor	16.3265	0	0	0	77.551	0	6.12245	0	0	0	0	0	0	0	0	49.3506	0	10.3448	0	0	0	0	0	0	0	0	0.634508	0	0.0823364	0	0	0	0	0
Myrmothera campanisona modesta	100	0	0	0	0	0	0	0	0	0	0	0	0	0	0	0	0	0	0	0	0	0	0	0	0	0	0	0	0	0	0	0	0	0
Myrmothera campanisona signata	5.40541	0	5.40541	5.40541	0	8.10811	72.973	2.7027	0	0	0	0	0	3.84615	50	0	60	93.1034	4.16667	0	0	0	0	0	0.0462578	0.277027	0	0.340541	0.830382	0.0343468	0	0	0	0
Myrmothera campanisona subcanescens	0	0	5.26316	0	5.26316	0	0	0	0	73.6842	15.7895	0	0	1.92308	0	1.2987	0	0	0	0	43.75	8.82353	0	0	0.0359312	0	0.0328093	0	0	0	0	0.587171	0.123065	0
Myrmothera simplex duidae	0	0	0	0	0	0	0	100	0	0	0	0	0	0	0	0	0	0	29.1667	0	0	0	0	0	0	0	0	0	0	0.645833	0	0	0	0
Myrmothera simplex guaiquinimae	0	0	0	0	0	0	0	100	0	0	0	0	0	0	0	0	0	0	8.33333	0	0	0	0	0	0	0	0	0	0	0.541667	0	0	0	0
Myrmothera simplex pacaraimae	0	0	0	0	0	0	0	0	100	0	0	0	0	0	0	0	0	0	0	33.3333	0	0	0	0	0	0	0	0	0	0	0.666667	0	0	0
Myrmothera simplex simplex	0	0	0	0	0	0	0	12.5	87.5	0	0	0	0	0	0	0	0	0	4.16667	100	0	0	0	0	0	0	0	0	0	0.0833333	0.9375	0	0	0
Myrmotherula ambigua	14.2857	0	0	42.8571	0	14.2857	21.4286	7.14286	0	0	0	0	0	0	100	0	40	10.3448	4.16667	0	0	0	0	0	0	0.714286	0	0.271429	0.158867	0.0565476	0	0	0	0
Myrmotherula assimilis assimilis	7.69231	0	7.69231	0	43.5897	5.12821	10.2564	5.12821	0	20.5128	0	0	0	5.76923	0	22.0779	40	13.7931	8.33333	0	25	0	0	0	0.0673077	0	0.328338	0.225641	0.120248	0.0673077	0	0.227564	0	0
Myrmotherula assimilis transamazonica	0	0	66.6667	0	0	0	0	0	0	16.6667	16.6667	0	0	7.69231	0	0	0	0	0	0	3.125	2.94118	0	0	0.371795	0	0	0	0	0	0	0.0989583	0.0980392	0
Myrmotherula behni behni	50	0	0	0	0	0	50	0	0	0	0	0	0	0	0	0	0	3.44828	0	0	0	0	0	0	0	0	0	0	0.267241	0	0	0	0	0
Myrmotherula behni inornata	0	0	0	0	0	0	0	0	100	0	0	0	0	0	0	0	0	0	0	16.6667	0	0	0	0	0	0	0	0	0	0	0.583333	0	0	0
Myrmotherula behni yavii	0	0	0	0	0	0	0	0	100	0	0	0	0	0	0	0	0	0	0	16.6667	0	0	0	0	0	0	0	0	0	0	0.583333	0	0	0
Myrmotherula brachyura	11.2821	0.512821	15.8974	1.53846	27.1795	2.5641	14.359	3.07692	6.15385	9.74359	5.12821	2.5641	11.1111	59.6154	75	68.8312	100	96.5517	25	100	59.375	29.4118	35.7143	0.0581197	0.377564	0.382692	0.480053	0.512821	0.554553	0.140385	0.530769	0.345593	0.1727	0.191392
Myrmotherula cherriei	19.2308	0	11.5385	11.5385	3.84615	15.3846	19.2308	19.2308	0	0	0	0	0	5.76923	75	1.2987	80	17.2414	20.8333	0	0	0	0	0	0.0865385	0.432692	0.0257243	0.476923	0.182361	0.200321	0	0	0	0
Myrmotherula grisea	100	0	0	0	0	0	0	0	0	0	0	0	0	0	0	0	0	0	0	0	0	0	0	0	0	0	0	0	0	0	0	0	0	0
Myrmotherula ignota obscura	9.67742	0	0	3.22581	25.8065	3.22581	58.0645	0	0	0	0	0	0	0	25	10.3896	20	62.069	0	0	0	0	0	0	0	0.141129	0.18098	0.116129	0.600667	0	0	0	0	0
Myrmotherula iheringi heteroptera	7.69231	0	0	0	92.3077	0	0	0	0	0	0	0	0	0	0	15.5844	0	0	0	0	0	0	0	0	0	0	0.539461	0	0	0	0	0	0	0
Myrmotherula iheringi iheringi	0	0	0	0	0	0	0	0	0	100	0	0	0	0	0	0	0	0	0	0	31.25	0	0	0	0	0	0	0	0	0	0	0.65625	0	0
Myrmotherula klagesi	0	0	50	0	0	12.5	0	0	0	25	12.5	0	0	7.69231	0	0	20	0	0	0	6.25	2.94118	0	0	0.288462	0	0	0.1625	0	0	0	0.15625	0.0772059	0
Myrmotherula longipennis	0	0	79.3103	0	0	0	0	3.44828	17.2414	0	0	0	0	44.2308	0	0	0	0	4.16667	83.3333	0	0	0	0	0.617706	0	0	0	0	0.0380747	0.502874	0	0	0
Myrmotherula longipennis garbei	9.09091	0	0	0	81.8182	2.27273	6.81818	0	0	0	0	0	0	0	0	46.7532	20	10.3448	0	0	0	0	0	0	0	0	0.642857	0.111364	0.085815	0	0	0	0	0
Myrmotherula longipennis longipennis	19.0476	0	9.52381	4.7619	0	0	0	33.3333	33.3333	0	0	0	0	3.84615	25	0	0	0	29.1667	100	0	0	0	0	0.0668498	0.14881	0	0	0	0.3125	0.666667	0	0	0
Myrmotherula longipennis ochrogyna	0	0	5.26316	0	10.5263	0	0	0	0	68.4211	15.7895	0	0	1.92308	0	2.5974	0	0	0	0	40.625	8.82353	0	0	0.0359312	0	0.0656186	0	0	0	0	0.54523	0.123065	0
Myrmotherula longipennis paraensis	0	31.8182	9.09091	0	0	0	0	0	0	4.54545	22.7273	31.8182	77.7778	3.84615	0	0	0	0	0	0	3.125	14.7059	50	0.54798	0.0646853	0	0	0	0	0	0	0.0383523	0.187166	0.409091
Myrmotherula longipennis transitiva	0	0	0	0	100	0	0	0	0	0	0	0	0	0	0	6.49351	0	0	0	0	0	0	0	0	0	0	0.532468	0	0	0	0	0	0	0
Myrmotherula longipennis zimmeri	2.77778	0	11.1111	2.77778	5.55556	13.8889	61.1111	2.77778	0	0	0	0	0	7.69231	25	2.5974	100	75.8621	4.16667	0	0	0	0	0	0.0940171	0.138889	0.0407648	0.569444	0.684866	0.0347222	0	0	0	0
Myrmotherula menetriesii berlepschi	14.2857	0	4.7619	0	9.52381	0	0	0	0	71.4286	0	0	0	1.92308	0	2.5974	0	0	0	0	46.875	0	0	0	0.0334249	0	0.0606061	0	0	0	0	0.591518	0	0
Myrmotherula menetriesii cinereiventris	0	0	52.7778	0	0	2.77778	0	11.1111	30.5556	2.77778	0	0	0	36.5385	0	0	20	0	16.6667	100	3.125	0	0	0	0.446581	0	0	0.113889	0	0.138889	0.652778	0.0295139	0	0
Myrmotherula menetriesii menetriesii	17.4603	0	0	0	73.0159	1.5873	7.93651	0	0	0	0	0	0	0	0	59.7403	20	17.2414	0	0	0	0	0	0	0	0	0.663781	0.107937	0.125889	0	0	0	0	0
Myrmotherula menetriesii omissa	0	29.4118	0	0	0	0	0	0	0	11.7647	35.2941	23.5294	55.5556	0	0	0	0	0	0	0	6.25	17.6471	28.5714	0.424837	0	0	0	0	0	0	0	0.0900735	0.264706	0.260504
Myrmotherula menetriesii pallida	10.4167	0	2.08333	12.5	0	10.4167	43.75	20.8333	0	0	0	0	0	1.92308	100	0	100	72.4138	41.6667	0	0	0	0	0	0.0200321	0.5625	0	0.552083	0.580819	0.3125	0	0	0	0
Myrmotherula multostriata	9.09091	3.8961	1.2987	0	37.6623	5.19481	18.1818	1.2987	0	11.6883	9.09091	2.5974	33.3333	1.92308	0	37.6623	80	48.2759	4.16667	0	28.125	20.5882	14.2857	0.186147	0.0161089	0	0.376623	0.425974	0.332288	0.0273268	0	0.199067	0.148396	0.0844156
Myrmotherula oreni	0	0	0	0	100	0	0	0	0	0	0	0	0	0	0	5.19481	0	0	0	0	0	0	0	0	0	0	0.525974	0	0	0	0	0	0	0
Myrmotherula sclateri	8.33333	0	0	0	50	0	0	0	2.08333	25	14.5833	0	0	0	0	31.1688	0	0	0	16.6667	37.5	20.5882	0	0	0	0	0.405844	0	0	0	0.09375	0.3125	0.175858	0
Myrmotherula sunensis sunensis	0	0	0	0	0	0	100	0	0	0	0	0	0	0	0	0	0	17.2414	0	0	0	0	0	0	0	0	0	0	0.586207	0	0	0	0	0
Myrmotherula sunensis yessupi	0	0	0	0	100	0	0	0	0	0	0	0	0	0	0	3.8961	0	0	0	0	0	0	0	0	0	0	0.519481	0	0	0	0	0	0	0
Myrmotherula surinamensis	1.66667	0	40	1.66667	10	1.66667	3.33333	13.3333	18.3333	5	1.66667	3.33333	0	46.1538	25	7.79221	20	6.89655	33.3333	100	9.375	2.94118	14.2857	0	0.430769	0.133333	0.088961	0.108333	0.0511494	0.233333	0.591667	0.071875	0.0230392	0.0880952
Nannopsittaca dachilleae	11.1111	0	0	0	88.8889	0	0	0	0	0	0	0	0	0	0	10.3896	0	0	0	0	0	0	0	0	0	0	0.496392	0	0	0	0	0	0	0
Nannopsittaca panychlora	0	0	13.3333	0	0	0	0	26.6667	60	0	0	0	0	3.84615	0	0	0	0	16.6667	100	0	0	0	0	0.0858974	0	0	0	0	0.216667	0.8	0	0	0
Nasica longirostris	6.83761	0	10.2564	1.7094	28.2051	7.69231	17.094	8.54701	0	11.9658	5.12821	2.5641	0	23.0769	50	42.8571	100	68.9655	41.6667	0	43.75	17.6471	21.4286	0	0.166667	0.258547	0.355311	0.538462	0.430298	0.251068	0	0.278579	0.113876	0.119963
Neoctantes niger	10	0	0	6.66667	40	0	36.6667	0	0	6.66667	0	0	0	0	50	15.5844	0	37.931	0	0	6.25	0	0	0	0	0.283333	0.277922	0	0.372989	0	0	0.0645833	0	0
Neomorphus geoffroyi	14.2857	14.2857	0	0	28.5714	0	14.2857	0	0	28.5714	0	0	11.1111	0	0	2.5974	0	3.44828	0	0	6.25	0	0	0.126984	0	0	0.155844	0	0.08867	0	0	0.174107	0	0
Neomorphus pucheranii lepidophanes	0	0	0	0	100	0	0	0	0	0	0	0	0	0	0	7.79221	0	0	0	0	0	0	0	0	0	0	0.538961	0	0	0	0	0	0	0
Neomorphus pucheranii pucheranii	0	0	0	8.33333	16.6667	8.33333	66.6667	0	0	0	0	0	0	0	25	2.5974	20	27.5862	0	0	0	0	0	0	0	0.166667	0.0963203	0.141667	0.471264	0	0	0	0	0
Neomorphus rufipennis	0	0	14.8148	3.7037	0	0	7.40741	29.6296	44.4444	0	0	0	0	7.69231	25	0	0	6.89655	33.3333	100	0	0	0	0	0.112536	0.143519	0	0	0.0715198	0.314815	0.722222	0	0	0
Neomorphus squamiger	100	0	0	0	0	0	0	0	0	0	0	0	0	0	0	0	0	0	0	0	0	0	0	0	0	0	0	0	0	0	0	0	0	0
Neopelma chrysocephalum	5.76923	0	28.8462	13.4615	3.84615	9.61538	9.61538	19.2308	9.61538	0	0	0	0	28.8462	100	2.5974	100	17.2414	41.6667	83.3333	0	0	0	0	0.288462	0.567308	0.0322178	0.548077	0.134284	0.304487	0.464744	0	0	0
Neopelma sulphureiventer	21.7391	0	0	0	52.1739	0	13.0435	0	0	13.0435	0	0	0	0	0	15.5844	0	10.3448	0	0	9.375	0	0	0	0	0	0.338792	0	0.116942	0	0	0.112092	0	0
Nephelornis oneilli	54.5455	0	0	0	45.4545	0	0	0	0	0	0	0	0	0	0	6.49351	0	0	0	0	0	0	0	0	0	0	0.25974	0	0	0	0	0	0	0
Nonnula amaurocephala	0	0	0	0	0	100	0	0	0	0	0	0	0	0	0	0	60	0	0	0	0	0	0	0	0	0	0	0.8	0	0	0	0	0	0
Nonnula brunnea	7.69231	0	0	0	23.0769	0	69.2308	0	0	0	0	0	0	0	0	3.8961	0	31.0345	0	0	0	0	0	0	0	0	0.134865	0	0.501326	0	0	0	0	0
Nonnula ruficapilla	28.5714	0	0	0	0	0	0	0	0	0	57.1429	14.2857	0	0	0	0	0	0	0	0	0	11.7647	7.14286	0	0	0	0	0	0	0	0	0	0.344538	0.107143
Nonnula ruficapilla inundata	0	100	0	0	0	0	0	0	0	0	0	0	11.1111	0	0	0	0	0	0	0	0	0	0	0.555556	0	0	0	0	0	0	0	0	0	0
Nonnula ruficapilla nattereri	25	0	0	0	0	0	0	0	0	75	0	0	0	0	0	0	0	0	0	0	9.375	0	0	0	0	0	0	0	0	0	0	0.421875	0	0
Nonnula ruficapilla ruficapilla	0	0	0	0	78.5714	0	7.14286	0	0	10.7143	3.57143	0	0	0	0	28.5714	0	6.89655	0	0	9.375	2.94118	0	0	0	0	0.535714	0	0.070197	0	0	0.100446	0.032563	0
Nonnula ruficapilla rufipectus	0	0	0	0	50	0	50	0	0	0	0	0	0	0	0	2.5974	0	6.89655	0	0	0	0	0	0	0	0	0.262987	0	0.284483	0	0	0	0	0
Nonnula sclateri	0	0	0	0	94.1176	5.88235	0	0	0	0	0	0	0	0	0	20.7792	20	0	0	0	0	0	0	0	0	0	0.574484	0.129412	0	0	0	0	0	0
Notharchus macrorhynchos	8.69565	4.34783	52.1739	0	0	4.34783	0	8.69565	21.7391	0	0	0	11.1111	23.0769	0	0	20	0	8.33333	83.3333	0	0	0	0.0772947	0.376254	0	0	0.121739	0	0.0851449	0.525362	0	0	0
Notharchus ordii	13.0435	0	4.34783	4.34783	21.7391	8.69565	8.69565	8.69565	0	17.3913	13.0435	0	0	1.92308	25	6.49351	40	6.89655	8.33333	0	12.5	8.82353	0	0	0.0313545	0.146739	0.141163	0.243478	0.077961	0.0851449	0	0.149457	0.109335	0
Nothocrax urumutum	2.94118	0	0	17.6471	5.88235	8.82353	50	2.94118	0	8.82353	2.94118	0	0	0	100	2.5974	60	58.6207	4.16667	0	9.375	2.94118	0	0	0	0.588235	0.0423988	0.344118	0.543103	0.0355392	0	0.0909926	0.0294118	0
Nothoprocta taczanowskii	100	0	0	0	0	0	0	0	0	0	0	0	0	0	0	0	0	0	0	0	0	0	0	0	0	0	0	0	0	0	0	0	0	0
Nyctibius bracteatus	0	0	16.6667	0	5.55556	16.6667	44.4444	0	5.55556	11.1111	0	0	0	5.76923	0	1.2987	60	27.5862	0	16.6667	6.25	0	0	0	0.112179	0	0.0342713	0.383333	0.360153	0	0.111111	0.0868056	0	0
Nyctibius leucopterus	0	5.88235	29.4118	0	23.5294	11.7647	5.88235	0	11.7647	5.88235	5.88235	0	11.1111	9.61538	0	5.19481	40	3.44828	0	33.3333	3.125	2.94118	0	0.0849673	0.195136	0	0.143621	0.258824	0.0466531	0	0.22549	0.0450368	0.0441176	0
Nyctibius maculosus	66.6667	0	0	0	33.3333	0	0	0	0	0	0	0	0	0	0	3.8961	0	0	0	0	0	0	0	0	0	0	0.186147	0	0	0	0	0	0	0
Nystalus obamai	50	0	0	0	50	0	0	0	0	0	0	0	0	0	0	1.2987	0	0	0	0	0	0	0	0	0	0	0.256494	0	0	0	0	0	0	0
Ochthoeca frontalis boliviana	80	0	0	0	20	0	0	0	0	0	0	0	0	0	0	2.5974	0	0	0	0	0	0	0	0	0	0	0.112987	0	0	0	0	0	0	0
Ochthoeca frontalis spodionota	50	0	0	0	33.3333	0	16.6667	0	0	0	0	0	0	0	0	2.5974	0	3.44828	0	0	0	0	0	0	0	0	0.179654	0	0.100575	0	0	0	0	0
Ochthornis littoralis	14.0351	0	7.89474	2.63158	35.0877	0.877193	19.2982	7.89474	1.75439	7.01754	3.50877	0	0	17.3077	75	51.9481	20	75.8621	37.5	33.3333	25	11.7647	0	0	0.126012	0.388158	0.435179	0.104386	0.475802	0.226974	0.175439	0.160088	0.0763674	0
Ocyalus latirostris	0	0	0	0	65.3846	0	34.6154	0	0	0	0	0	0	0	0	22.0779	0	31.0345	0	0	0	0	0	0	0	0	0.437313	0	0.328249	0	0	0	0	0
Odontophorus balliviani	87.5	0	0	0	12.5	0	0	0	0	0	0	0	0	0	0	1.2987	0	0	0	0	0	0	0	0	0	0	0.0689935	0	0	0	0	0	0	0
Odontophorus stellatus	17.3913	0	0	0	69.5652	0	8.69565	0	0	4.34783	0	0	0	0	0	41.5584	0	13.7931	0	0	6.25	0	0	0	0	0	0.555618	0	0.112444	0	0	0.0529891	0	0
Odontorchilus cinereus	15.3846	0	0	0	0	0	0	0	0	53.8462	30.7692	0	0	0	0	0	0	0	0	0	21.875	11.7647	0	0	0	0	0	0	0	0	0	0.378606	0.21267	0
Oreonympha nobilis	71.4286	0	0	0	28.5714	0	0	0	0	0	0	0	0	0	0	2.5974	0	0	0	0	0	0	0	0	0	0	0.155844	0	0	0	0	0	0	0
Ortalis motmot motmot	0	0	61.1111	1.85185	0	1.85185	0	9.25926	24.0741	1.85185	0	0	0	63.4615	25	0	20	0	20.8333	100	3.125	0	0	0	0.622863	0.134259	0	0.109259	0	0.150463	0.62037	0.0248843	0	0
Ortalis motmot ruficeps	11.1111	0	0	0	0	0	0	0	0	11.1111	22.2222	55.5556	0	0	0	0	0	0	0	0	3.125	5.88235	35.7143	0	0	0	0	0	0	0	0	0.0711806	0.140523	0.456349
Ortalis superciliaris	44.4444	55.5556	0	0	0	0	0	0	0	0	0	0	55.5556	0	0	0	0	0	0	0	0	0	0	0.555556	0	0	0	0	0	0	0	0	0	0
Pachyramphus minor	15.6522	3.47826	13.913	1.73913	26.087	2.6087	13.0435	4.34783	5.21739	6.95652	4.34783	2.6087	44.4444	30.7692	50	38.961	60	51.7241	20.8333	100	25	14.7059	21.4286	0.239614	0.223411	0.258696	0.32524	0.313043	0.323838	0.125906	0.526087	0.159783	0.0952685	0.120186
Pachyramphus surinamus	0	0	57.8947	0	10.5263	15.7895	0	5.26316	0	10.5263	0	0	0	21.1538	0	2.5974	60	0	4.16667	0	6.25	0	0	0	0.395243	0	0.0656186	0.378947	0	0.0471491	0	0.0838816	0	0
Parkerthraustes humeralis	22.8571	0	0	0	37.1429	0	14.2857	0	0	11.4286	11.4286	2.85714	0	0	0	16.8831	0	17.2414	0	0	12.5	11.7647	7.14286	0	0	0	0.27013	0	0.157635	0	0	0.119643	0.115966	0.05
Patagioenas cayennensis	19.3069	0.49505	16.3366	1.9802	20.7921	2.9703	9.40594	6.93069	7.92079	6.43564	5.94059	1.48515	11.1111	63.4615	100	54.5455	100	65.5172	58.3333	100	40.625	35.2941	21.4286	0.0580308	0.398991	0.509901	0.376688	0.514851	0.374616	0.32632	0.539604	0.235303	0.206174	0.114569
Patagioenas speciosa	17.8082	2.73973	21.9178	0.684932	12.3288	2.73973	8.21918	6.16438	9.58904	10.274	6.16438	1.36986	44.4444	61.5385	25	23.3766	80	41.3793	37.5	100	46.875	26.4706	14.2857	0.235921	0.417281	0.128425	0.178527	0.413699	0.247992	0.218322	0.547945	0.285745	0.163175	0.0782779
Pauxi unicornis	75	0	0	0	25	0	0	0	0	0	0	0	0	0	0	1.2987	0	0	0	0	0	0	0	0	0	0	0.131494	0	0	0	0	0	0	0
Penelope marail jacupeba	0	0	86.6667	0	0	0	0	0	10	3.33333	0	0	0	50	0	0	0	0	0	50	3.125	0	0	0	0.683333	0	0	0	0	0	0.3	0.0322917	0	0
Penelope marail marail	0	0	8.33333	0	0	0	0	33.3333	58.3333	0	0	0	0	1.92308	0	0	0	0	16.6667	100	0	0	0	0	0.0512821	0	0	0	0	0.25	0.791667	0	0	0
Penelope ochrogaster	66.6667	0	0	0	0	0	0	0	0	0	33.3333	0	0	0	0	0	0	0	0	0	0	2.94118	0	0	0	0	0	0	0	0	0	0	0.181373	0
Penelope pileata	0	0	0	0	0	0	0	0	0	50	16.6667	33.3333	0	0	0	0	0	0	0	0	9.375	2.94118	14.2857	0	0	0	0	0	0	0	0	0.296875	0.0980392	0.238095
Percnostola arenarum	0	0	0	0	0	0	100	0	0	0	0	0	0	0	0	0	0	6.89655	0	0	0	0	0	0	0	0	0	0	0.534483	0	0	0	0	0
Percnostola lophotes	22.2222	0	0	0	77.7778	0	0	0	0	0	0	0	0	0	0	18.1818	0	0	0	0	0	0	0	0	0	0	0.479798	0	0	0	0	0	0	0
Percnostola minor	0	0	50	0	0	50	0	0	0	0	0	0	0	1.92308	0	0	20	0	0	0	0	0	0	0	0.259615	0	0	0.35	0	0	0	0	0	0
Percnostola rufifrons	0	0	0	0	0	0	0	0	0	0	0	100	0	0	0	0	0	0	0	0	0	0	14.2857	0	0	0	0	0	0	0	0	0	0	0.571429
Percnostola rufifrons jensoni	0	0	0	0	100	0	0	0	0	0	0	0	0	0	0	1.2987	0	0	0	0	0	0	0	0	0	0	0.506494	0	0	0	0	0	0	0
Percnostola rufifrons minor	9.375	0	0	15.625	3.125	6.25	50	15.625	0	0	0	0	0	0	100	1.2987	40	55.1724	20.8333	0	0	0	0	0	0	0.578125	0.0221185	0.23125	0.525862	0.182292	0	0	0	0
Percnostola rufifrons rufifrons	0	0	89.1892	0	0	0	0	0	5.40541	5.40541	0	0	0	63.4615	0	0	0	0	0	33.3333	6.25	0	0	0	0.763254	0	0	0	0	0	0.193694	0.058277	0	0
Percnostola rufifrons subcristata	0	0	85.7143	0	0	14.2857	0	0	0	0	0	0	0	11.5385	0	0	20	0	0	0	0	0	0	0	0.486264	0	0	0.171429	0	0	0	0	0	0
Periporphyrus erythromelas	0	18.5185	48.1481	0	3.7037	0	0	0	22.2222	0	3.7037	3.7037	55.5556	25	0	1.2987	0	0	0	100	0	2.94118	7.14286	0.37037	0.365741	0	0.025012	0	0	0	0.611111	0	0.0332244	0.0542328
Perissocephalus tricolor	0	0	58.0645	3.22581	1.6129	4.83871	0	8.06452	20.9677	3.22581	0	0	0	69.2308	50	1.2987	60	0	20.8333	100	6.25	0	0	0	0.636476	0.266129	0.014558	0.324194	0	0.144489	0.604839	0.047379	0	0
Phaeomyias murina	24.1758	2.1978	14.2857	0	21.978	3.2967	6.59341	4.3956	8.79121	7.69231	5.49451	1.0989	22.2222	25	0	25.974	60	20.6897	16.6667	100	21.875	14.7059	7.14286	0.1221	0.196429	0	0.23976	0.316484	0.136415	0.105311	0.543956	0.147837	0.101002	0.0412088
Phaethornis aethopyga	0	0	0	0	0	0	0	0	0	0	100	0	0	0	0	0	0	0	0	0	0	5.88235	0	0	0	0	0	0	0	0	0	0	0.529412	0
Phaethornis atrimentalis atrimentalis	16.6667	0	0	0	8.33333	0	75	0	0	0	0	0	0	0	0	1.2987	0	31.0345	0	0	0	0	0	0	0	0	0.0481602	0	0.530172	0	0	0	0	0
Phaethornis atrimentalis riojae	9.09091	0	0	0	54.5455	0	36.3636	0	0	0	0	0	0	0	0	7.79221	0	13.7931	0	0	0	0	0	0	0	0	0.311688	0	0.250784	0	0	0	0	0
Phaethornis bourcieri bourcieri	8.88889	0	28.8889	4.44444	10	7.77778	23.3333	4.44444	12.2222	0	0	0	0	50	100	11.6883	100	72.4138	16.6667	100	0	0	0	0	0.394444	0.522222	0.108442	0.538889	0.478736	0.105556	0.561111	0	0	0
Phaethornis bourcieri major	0	0	0	0	0	0	0	0	0	0	66.6667	33.3333	0	0	0	0	0	0	0	0	0	5.88235	7.14286	0	0	0	0	0	0	0	0	0	0.362745	0.202381
Phaethornis griseogularis griseogularis	25	0	0	0	0	0	31.25	18.75	25	0	0	0	0	0	0	0	0	17.2414	12.5	66.6667	0	0	0	0	0	0	0	0	0.242457	0.15625	0.458333	0	0	0
Phaethornis koepckeae	0	0	0	0	81.8182	0	18.1818	0	0	0	0	0	0	0	0	11.6883	0	6.89655	0	0	0	0	0	0	0	0	0.467532	0	0.125392	0	0	0	0	0
Phaethornis longuemareus	0	0	70	0	0	0	25	0	5	0	0	0	0	26.9231	0	0	0	17.2414	0	16.6667	0	0	0	0	0.484615	0	0	0	0.211207	0	0.108333	0	0	0
Phaethornis malaris	20.2703	1.35135	8.10811	0	32.4324	1.35135	22.973	1.35135	0	9.45946	1.35135	1.35135	11.1111	11.5385	0	31.1688	20	58.6207	4.16667	0	21.875	2.94118	7.14286	0.0623123	0.0982328	0	0.318006	0.106757	0.407968	0.0275901	0	0.156672	0.0214626	0.042471
Phaethornis philippii	5	0	2.5	0	70	0	0	0	0	20	2.5	0	0	1.92308	0	36.3636	0	0	0	0	25	2.94118	0	0	0.0221154	0	0.531818	0	0	0	0	0.225	0.0272059	0
Phaethornis rupurumii amazonicus	0	0	62.5	0	0	0	0	0	0	37.5	0	0	0	9.61538	0	0	0	0	0	0	9.375	0	0	0	0.360577	0	0	0	0	0	0	0.234375	0	0
Phaethornis rupurumii rupurumii	4.7619	0	9.52381	0	0	4.7619	0	57.1429	23.8095	0	0	0	0	3.84615	0	0	20	0	50	83.3333	0	0	0	0	0.0668498	0	0	0.12381	0	0.535714	0.535714	0	0	0
Phaethornis stuarti	43.75	0	0	0	56.25	0	0	0	0	0	0	0	0	0	0	11.6883	0	0	0	0	0	0	0	0	0	0	0.339692	0	0	0	0	0	0	0
Phaethornis superciliosus muelleri	10	40	0	0	0	0	0	0	0	20	10	20	88.8889	0	0	0	0	0	0	0	12.5	5.88235	28.5714	0.644444	0	0	0	0	0	0	0	0.1625	0.0794118	0.242857
Phaethornis superciliosus superciliosus	0	0	50.7246	2.89855	0	2.89855	0	21.7391	21.7391	0	0	0	0	67.3077	50	0	40	0	62.5	100	0	0	0	0	0.590162	0.264493	0	0.214493	0	0.421196	0.608696	0	0	0
Phaetusa simplex	15.2778	1.38889	13.1944	1.38889	27.0833	5.55556	10.4167	5.55556	4.16667	9.02778	6.25	0.694444	22.2222	36.5385	50	50.6494	100	51.7241	33.3333	100	40.625	26.4706	7.14286	0.118056	0.248665	0.256944	0.388663	0.527778	0.310704	0.194444	0.520833	0.248264	0.163603	0.0391865
Phalacrocorax brasilianus	24.5033	0.662252	9.27152	0.662252	23.8411	4.63576	7.28477	5.96026	7.28477	9.93377	5.96026	0	11.1111	26.9231	25	46.7532	100	37.931	37.5	100	46.875	26.4706	0	0.0588668	0.180973	0.128311	0.352972	0.523179	0.226079	0.217301	0.536424	0.284044	0.162154	0
Pharomachrus pavoninus	12.5	0	3.40909	2.27273	30.6818	5.68182	22.7273	6.81818	0	9.09091	5.68182	1.13636	0	5.76923	50	35.0649	100	68.9655	25	0	25	14.7059	7.14286	0	0.0458916	0.261364	0.328734	0.528409	0.458464	0.159091	0	0.170455	0.101939	0.0413961
Pheugopedius coraya	33.3333	0	0	0	33.3333	0	0	0	0	33.3333	0	0	0	0	0	1.2987	0	0	0	0	3.125	0	0	0	0	0	0.17316	0	0	0	0	0.182292	0	0
Pheugopedius coraya albiventris	0	0	0	0	0	0	100	0	0	0	0	0	0	0	0	0	0	6.89655	0	0	0	0	0	0	0	0	0	0	0.534483	0	0	0	0	0
Pheugopedius coraya amazonicus	0	0	0	0	100	0	0	0	0	0	0	0	0	0	0	12.987	0	0	0	0	0	0	0	0	0	0	0.564935	0	0	0	0	0	0	0
Pheugopedius coraya barrowcloughianus	0	0	0	0	0	0	0	16.6667	83.3333	0	0	0	0	0	0	0	0	0	4.16667	83.3333	0	0	0	0	0	0	0	0	0	0.104167	0.833333	0	0	0
Pheugopedius coraya cantator	0	0	0	0	100	0	0	0	0	0	0	0	0	0	0	7.79221	0	0	0	0	0	0	0	0	0	0	0.538961	0	0	0	0	0	0	0
Pheugopedius coraya caurensis	13.0435	0	13.0435	17.3913	0	21.7391	13.0435	21.7391	0	0	0	0	0	5.76923	100	0	100	10.3448	20.8333	0	0	0	0	0	0.0940635	0.586957	0	0.608696	0.116942	0.212862	0	0	0	0
Pheugopedius coraya coraya	0	0	100	0	0	0	0	0	0	0	0	0	0	61.5385	0	0	0	0	0	0	0	0	0	0	0.807692	0	0	0	0	0	0	0	0	0
Pheugopedius coraya griseipectus	0	0	0	0	25	0	75	0	0	0	0	0	0	0	0	6.49351	0	51.7241	0	0	0	0	0	0	0	0	0.157468	0	0.633621	0	0	0	0	0
Pheugopedius coraya herberti	7.69231	15.3846	0	0	0	0	0	0	0	0	38.4615	38.4615	22.2222	0	0	0	0	0	0	0	0	14.7059	35.7143	0.188034	0	0	0	0	0	0	0	0	0.265837	0.370879
Pheugopedius coraya obscurus	0	0	0	0	0	0	0	0	100	0	0	0	0	0	0	0	0	0	0	50	0	0	0	0	0	0	0	0	0	0	0.75	0	0	0
Pheugopedius coraya ridgwayi	0	0	40	0	0	0	0	20	40	0	0	0	0	7.69231	0	0	0	0	8.33333	66.6667	0	0	0	0	0.238462	0	0	0	0	0.141667	0.533333	0	0	0
Phibalura boliviana	100	0	0	0	0	0	0	0	0	0	0	0	0	0	0	0	0	0	0	0	0	0	0	0	0	0	0	0	0	0	0	0	0	0
Philydor erythrocercus	0	0	0	0	0	0	0	0	0	100	0	0	0	0	0	0	0	0	0	0	3.125	0	0	0	0	0	0	0	0	0	0	0.515625	0	0
Philydor erythropterum diluviale	0	100	0	0	0	0	0	0	0	0	0	0	11.1111	0	0	0	0	0	0	0	0	0	0	0.555556	0	0	0	0	0	0	0	0	0	0
Philydor erythropterum erythropterum	10.8108	0	1.35135	0	43.2432	1.35135	18.9189	1.35135	1.35135	17.5676	4.05405	0	0	1.92308	0	41.5584	20	48.2759	4.16667	16.6667	40.625	8.82353	0	0	0.0163721	0	0.424008	0.106757	0.335974	0.0275901	0.0900901	0.290963	0.0643879	0
Philydor pyrrhodes	7.69231	2.88462	19.2308	1.92308	22.1154	3.84615	18.2692	7.69231	3.84615	9.61538	1.92308	0.961538	33.3333	38.4615	50	29.8701	80	65.5172	33.3333	66.6667	31.25	5.88235	7.14286	0.18109	0.288462	0.259615	0.259928	0.419231	0.418932	0.205128	0.352564	0.204327	0.0390271	0.040522
Phlegopsis borbae	0	0	0	0	0	0	0	0	0	100	0	0	0	0	0	0	0	0	0	0	28.125	0	0	0	0	0	0	0	0	0	0	0.640625	0	0
Phlegopsis erythroptera erythroptera	13.6364	0	2.27273	9.09091	4.54545	15.9091	45.4545	9.09091	0	0	0	0	0	1.92308	100	2.5974	100	68.9655	16.6667	0	0	0	0	0	0.020979	0.545455	0.0357143	0.579545	0.5721	0.128788	0	0	0	0
Phlegopsis erythroptera ustulata	0	0	0	0	87.5	0	0	0	0	12.5	0	0	0	0	0	9.09091	0	0	0	0	3.125	0	0	0	0	0	0.482955	0	0	0	0	0.078125	0	0
Phlegopsis nigromaculata bowmani	27.907	0	2.32558	0	4.65116	0	0	0	0	48.8372	16.2791	0	0	1.92308	0	2.5974	0	0	0	0	65.625	20.5882	0	0	0.0212433	0	0.0362428	0	0	0	0	0.572311	0.184337	0
Phlegopsis nigromaculata confinis	14.2857	0	0	0	0	0	0	0	0	0	14.2857	71.4286	0	0	0	0	0	0	0	0	0	2.94118	35.7143	0	0	0	0	0	0	0	0	0	0.0861345	0.535714
Phlegopsis nigromaculata nigromaculata	11.6667	0	0	0	63.3333	0	23.3333	0	0	1.66667	0	0	0	0	0	49.3506	0	48.2759	0	0	3.125	0	0	0	0	0	0.56342	0	0.358046	0	0	0.0239583	0	0
Phlegopsis nigromaculata paraensis	16.6667	66.6667	8.33333	0	0	0	0	0	0	0	0	8.33333	88.8889	1.92308	0	0	0	0	0	0	0	0	7.14286	0.777778	0.0512821	0	0	0	0	0	0	0	0	0.077381
Phlogophilus harterti	25	0	0	0	75	0	0	0	0	0	0	0	0	0	0	3.8961	0	0	0	0	0	0	0	0	0	0	0.394481	0	0	0	0	0	0	0
Phoenicircus carnifex	2.5641	5.12821	53.8462	0	0	0	0	0	15.3846	5.12821	7.69231	10.2564	22.2222	40.3846	0	0	0	0	0	100	6.25	8.82353	28.5714	0.136752	0.471154	0	0	0	0	0	0.576923	0.056891	0.0825792	0.194139
Phoenicircus nigricollis	5.88235	0	0	0	0	14.7059	55.8824	2.94118	0	17.6471	2.94118	0	0	0	0	0	100	65.5172	4.16667	0	18.75	2.94118	0	0	0	0	0	0.573529	0.606998	0.0355392	0	0.181985	0.0294118	0
Phyllomyias griseiceps	6.25	0	21.875	0	18.75	0	12.5	9.375	28.125	3.125	0	0	0	13.4615	0	7.79221	0	13.7931	12.5	100	3.125	0	0	0	0.176683	0	0.132711	0	0.131466	0.109375	0.640625	0.03125	0	0
Phyllomyias weedeni	100	0	0	0	0	0	0	0	0	0	0	0	0	0	0	0	0	0	0	0	0	0	0	0	0	0	0	0	0	0	0	0	0	0
Phylloscartes chapmani chapmani	0	0	0	0	0	0	0	28.5714	71.4286	0	0	0	0	0	0	0	0	0	8.33333	83.3333	0	0	0	0	0	0	0	0	0	0.184524	0.77381	0	0	0
Phylloscartes chapmani duidae	0	0	0	0	0	0	0	100	0	0	0	0	0	0	0	0	0	0	20.8333	0	0	0	0	0	0	0	0	0	0	0.604167	0	0	0	0
Phylloscartes nigrifrons	0	0	0	0	0	0	0	66.6667	33.3333	0	0	0	0	0	0	0	0	0	33.3333	66.6667	0	0	0	0	0	0	0	0	0	0.5	0.5	0	0	0
Phylloscartes orbitalis	28.5714	0	0	0	71.4286	0	0	0	0	0	0	0	0	0	0	6.49351	0	0	0	0	0	0	0	0	0	0	0.38961	0	0	0	0	0	0	0
Phylloscartes parkeri	37.5	0	0	0	62.5	0	0	0	0	0	0	0	0	0	0	6.49351	0	0	0	0	0	0	0	0	0	0	0.344968	0	0	0	0	0	0	0
Phylloscartes virescens	0	0	70	0	0	10	0	0	20	0	0	0	0	13.4615	0	0	20	0	0	33.3333	0	0	0	0	0.417308	0	0	0.15	0	0	0.266667	0	0	0
Piaya melanogaster	10.1695	0	20.339	3.38983	24.5763	5.08475	13.5593	6.77966	4.23729	9.32203	2.54237	0	0	46.1538	100	37.6623	100	55.1724	33.3333	83.3333	34.375	8.82353	0	0	0.332464	0.516949	0.311193	0.525424	0.343659	0.200565	0.437853	0.218485	0.0568295	0
Piculus capistratus	0	0	37.5	8.33333	0	4.16667	16.6667	25	4.16667	0	0	4.16667	0	17.3077	50	0	20	13.7931	25	16.6667	0	0	7.14286	0	0.274038	0.291667	0	0.120833	0.152299	0.25	0.104167	0	0	0.0565476
Piculus chrysochloros	100	0	0	0	0	0	0	0	0	0	0	0	0	0	0	0	0	0	0	0	0	0	0	0	0	0	0	0	0	0	0	0	0	0
Piculus laemostictus	7.14286	0	0	0	42.8571	3.57143	7.14286	0	0	25	10.7143	3.57143	0	0	0	15.5844	20	6.89655	0	0	21.875	8.82353	7.14286	0	0	0	0.292208	0.117857	0.070197	0	0	0.234375	0.0976891	0.0535714
Piculus paraensis	33.3333	66.6667	0	0	0	0	0	0	0	0	0	0	44.4444	0	0	0	0	0	0	0	0	0	0	0.555556	0	0	0	0	0	0	0	0	0	0
Picumnus castelnau	0	0	0	0	72.7273	0	27.2727	0	0	0	0	0	0	0	0	10.3896	0	10.3448	0	0	0	0	0	0	0	0	0.415584	0	0.188088	0	0	0	0	0
Picumnus exilis	1.5873	4.7619	38.0952	4.7619	0	0	1.5873	26.9841	17.4603	0	3.1746	1.5873	33.3333	46.1538	75	0	0	3.44828	70.8333	100	0	5.88235	7.14286	0.190476	0.421245	0.39881	0	0	0.0251779	0.489087	0.587302	0	0.0452848	0.0436508
Picumnus fuscus	0	0	0	0	0	0	0	0	0	100	0	0	0	0	0	0	0	0	0	0	6.25	0	0	0	0	0	0	0	0	0	0	0.53125	0	0
Picumnus lafresnayi lafresnayi	37.5	0	0	0	0	0	62.5	0	0	0	0	0	0	0	0	0	0	34.4828	0	0	0	0	0	0	0	0	0	0	0.484914	0	0	0	0	0
Picumnus lafresnayi punctifrons	10	0	0	0	30	0	60	0	0	0	0	0	0	0	0	3.8961	0	20.6897	0	0	0	0	0	0	0	0	0.169481	0	0.403448	0	0	0	0	0
Picumnus lafresnayi pusillus	0	0	0	0	0	100	0	0	0	0	0	0	0	0	0	0	40	0	0	0	0	0	0	0	0	0	0	0.7	0	0	0	0	0	0
Picumnus lafresnayi taczanowskii	28.5714	0	0	0	71.4286	0	0	0	0	0	0	0	0	0	0	6.49351	0	0	0	0	0	0	0	0	0	0	0.38961	0	0	0	0	0	0	0
Picumnus minutissimus	0	0	100	0	0	0	0	0	0	0	0	0	0	13.4615	0	0	0	0	0	0	0	0	0	0	0.567308	0	0	0	0	0	0	0	0	0
Picumnus pumilus	16.6667	0	0	25	0	16.6667	25	16.6667	0	0	0	0	0	0	75	0	40	10.3448	8.33333	0	0	0	0	0	0	0.5	0	0.283333	0.176724	0.125	0	0	0	0
Picumnus rufiventris brunneifrons	75	0	0	0	25	0	0	0	0	0	0	0	0	0	0	1.2987	0	0	0	0	0	0	0	0	0	0	0.131494	0	0	0	0	0	0	0
Picumnus rufiventris grandis	5.88235	0	0	0	94.1176	0	0	0	0	0	0	0	0	0	0	20.7792	0	0	0	0	0	0	0	0	0	0	0.574484	0	0	0	0	0	0	0
Picumnus rufiventris rufiventris	0	0	0	0	11.1111	0	88.8889	0	0	0	0	0	0	0	0	1.2987	0	27.5862	0	0	0	0	0	0	0	0	0.0620491	0	0.582375	0	0	0	0	0
Picumnus spilogaster pallidus	0	100	0	0	0	0	0	0	0	0	0	0	11.1111	0	0	0	0	0	0	0	0	0	0	0.555556	0	0	0	0	0	0	0	0	0	0
Picumnus spilogaster spilogaster	0	0	50	0	0	0	0	12.5	37.5	0	0	0	0	7.69231	0	0	0	0	4.16667	50	0	0	0	0	0.288462	0	0	0	0	0.0833333	0.4375	0	0	0
Picumnus squamulatus	50	0	0	0	12.5	0	25	12.5	0	0	0	0	0	0	0	1.2987	0	6.89655	4.16667	0	0	0	0	0	0	0	0.0689935	0	0.159483	0.0833333	0	0	0	0
Picumnus subtilis	11.1111	0	0	0	88.8889	0	0	0	0	0	0	0	0	0	0	10.3896	0	0	0	0	0	0	0	0	0	0	0.496392	0	0	0	0	0	0	0
Picumnus varzeae	0	0	50	0	0	0	0	0	0	50	0	0	0	5.76923	0	0	0	0	0	0	9.375	0	0	0	0.278846	0	0	0	0	0	0	0.296875	0	0
Pionites leucogaster	15.625	4.6875	0	0	54.6875	0	0	0	0	7.8125	12.5	4.6875	33.3333	0	0	45.4545	0	0	0	0	15.625	23.5294	21.4286	0.190104	0	0	0.50071	0	0	0	0	0.117188	0.180147	0.13058
Pionus sordidus	58.3333	0	0	0	8.33333	0	33.3333	0	0	0	0	0	0	0	0	1.2987	0	13.7931	0	0	0	0	0	0	0	0	0.0481602	0	0.235632	0	0	0	0	0
Pionus tumultuosus	75	0	0	0	18.75	0	6.25	0	0	0	0	0	0	0	0	3.8961	0	3.44828	0	0	0	0	0	0	0	0	0.113231	0	0.0484914	0	0	0	0	0
Pipile cumanensis	32.3944	0	11.2676	0	25.3521	1.40845	16.9014	5.6338	2.8169	4.22535	0	0	0	15.3846	0	23.3766	20	41.3793	16.6667	33.3333	9.375	0	0	0	0.133261	0	0.243644	0.107042	0.291404	0.111502	0.180751	0.0680018	0	0
Pipile pipile	23.3333	3.33333	16.6667	0	20	0	20	10	0	3.33333	0	3.33333	11.1111	9.61538	0	7.79221	0	20.6897	12.5	0	3.125	0	7.14286	0.0722222	0.13141	0	0.138961	0	0.203448	0.1125	0	0.0322917	0	0.052381
Pipra aureola aurantiicollis	15.3846	7.69231	38.4615	0	0	0	0	0	0	7.69231	15.3846	15.3846	11.1111	9.61538	0	0	0	0	0	0	3.125	5.88235	14.2857	0.0940171	0.240385	0	0	0	0	0	0	0.0540865	0.106335	0.148352
Pipra aureola aureola	0	0	76.1905	0	0	0	0	0	23.8095	0	0	0	0	30.7692	0	0	0	0	0	83.3333	0	0	0	0	0.534799	0	0	0	0	0	0.535714	0	0	0
Pipra aureola borbae	0	0	0	0	60	0	0	0	0	40	0	0	0	0	0	3.8961	0	0	0	0	6.25	0	0	0	0	0	0.319481	0	0	0	0	0.23125	0	0
Pipra aureola flavicollis	0	0	66.6667	0	33.3333	0	0	0	0	0	0	0	0	3.84615	0	1.2987	0	0	0	0	0	0	0	0	0.352564	0	0.17316	0	0	0	0	0	0	0
Pipreola intermedia intermedia	0	0	0	0	100	0	0	0	0	0	0	0	0	0	0	1.2987	0	0	0	0	0	0	0	0	0	0	0.506494	0	0	0	0	0	0	0
Pipreola intermedia signata	100	0	0	0	0	0	0	0	0	0	0	0	0	0	0	0	0	0	0	0	0	0	0	0	0	0	0	0	0	0	0	0	0	0
Pipreola pulchra	0	0	0	0	100	0	0	0	0	0	0	0	0	0	0	3.8961	0	0	0	0	0	0	0	0	0	0	0.519481	0	0	0	0	0	0	0
Pipreola whitelyi kathleenae	0	0	0	0	0	0	0	0	100	0	0	0	0	0	0	0	0	0	0	33.3333	0	0	0	0	0	0	0	0	0	0	0.666667	0	0	0
Pipreola whitelyi whitelyi	0	0	0	0	0	0	0	0	100	0	0	0	0	0	0	0	0	0	0	33.3333	0	0	0	0	0	0	0	0	0	0	0.666667	0	0	0
Pithys albifrons albifrons	0	0	75	0	0	0	0	0	22.7273	2.27273	0	0	0	63.4615	0	0	0	0	0	100	3.125	0	0	0	0.692308	0	0	0	0	0	0.613636	0.0269886	0	0
Pithys albifrons peruvianus	13.6364	0	0	3.0303	15.1515	12.1212	40.9091	15.1515	0	0	0	0	0	0	50	12.987	100	93.1034	41.6667	0	0	0	0	0	0	0.265152	0.140693	0.560606	0.670063	0.284091	0	0	0	0
Pithys castaneus	0	0	0	0	0	0	100	0	0	0	0	0	0	0	0	0	0	6.89655	0	0	0	0	0	0	0	0	0	0	0.534483	0	0	0	0	0
Platyrinchus coronatus coronatus	5.71429	0	0	1.42857	40	7.14286	21.4286	0	0	11.4286	12.8571	0	0	0	25	36.3636	100	51.7241	0	0	25	26.4706	0	0	0	0.132143	0.381818	0.535714	0.365764	0	0	0.182143	0.196639	0
Platyrinchus coronatus gumia	0	0	56.0976	0	0	0	0	19.5122	21.9512	2.43902	0	0	0	44.2308	0	0	0	0	33.3333	100	3.125	0	0	0	0.501642	0	0	0	0	0.264228	0.609756	0.0278201	0	0
Platyrinchus mystaceus	38.0952	4.7619	4.7619	0	33.3333	0	14.2857	0	4.7619	0	0	0	11.1111	1.92308	0	9.09091	0	10.3448	0	16.6667	0	0	0	0.0793651	0.0334249	0	0.212121	0	0.123153	0	0.107143	0	0	0
Platyrinchus platyrhynchos amazonicus	4.54545	31.8182	0	0	0	0	0	0	0	9.09091	36.3636	18.1818	77.7778	0	0	0	0	0	0	0	6.25	23.5294	28.5714	0.54798	0	0	0	0	0	0	0	0.0767045	0.299465	0.233766
Platyrinchus platyrhynchos nattereri	0	0	0	0	30.7692	0	0	0	0	69.2308	0	0	0	0	0	5.19481	0	0	0	0	28.125	0	0	0	0	0	0.17982	0	0	0	0	0.486779	0	0
Platyrinchus platyrhynchos platyrhynchos	0	0	56.7568	0	0	0	0	29.7297	10.8108	2.7027	0	0	0	40.3846	0	0	0	0	45.8333	66.6667	3.125	0	0	0	0.485707	0	0	0	0	0.377815	0.387387	0.0291385	0	0
Platyrinchus platyrhynchos senex	22.9167	0	0	2.08333	43.75	12.5	18.75	0	0	0	0	0	0	0	25	27.2727	100	31.0345	0	0	0	0	0	0	0	0.135417	0.355114	0.5625	0.248922	0	0	0	0	0
Platyrinchus saturatus pallidiventris	0	26.6667	6.66667	0	13.3333	0	0	0	0	20	20	13.3333	44.4444	1.92308	0	2.5974	0	0	0	0	9.375	8.82353	14.2857	0.355556	0.0429487	0	0.0796537	0	0	0	0	0.146875	0.144118	0.138095
Platyrinchus saturatus saturatus	3.44828	0	43.1034	1.72414	0	0	17.2414	15.5172	17.2414	1.72414	0	0	0	48.0769	25	0	0	34.4828	37.5	100	3.125	0	0	0	0.455902	0.133621	0	0	0.258621	0.265086	0.586207	0.0242457	0	0
Poecilotriccus capitalis	13.0435	0	0	0	21.7391	0	56.5217	0	0	8.69565	0	0	0	0	0	6.49351	0	44.8276	0	0	6.25	0	0	0	0	0	0.141163	0	0.506747	0	0	0.0747283	0	0
Poecilotriccus russatus	0	0	0	0	0	0	0	0	100	0	0	0	0	0	0	0	0	0	0	100	0	0	0	0	0	0	0	0	0	0	1	0	0	0
Poecilotriccus senex	0	0	0	0	0	0	0	0	0	100	0	0	0	0	0	0	0	0	0	0	9.375	0	0	0	0	0	0	0	0	0	0	0.546875	0	0
Polioptila attenboroughi	0	0	0	0	100	0	0	0	0	0	0	0	0	0	0	1.2987	0	0	0	0	0	0	0	0	0	0	0.506494	0	0	0	0	0	0	0
Polioptila facilis	0	0	0	0	0	100	0	0	0	0	0	0	0	0	0	0	20	0	0	0	0	0	0	0	0	0	0	0.6	0	0	0	0	0	0
Polioptila guianensis	0	6.45161	32.2581	9.67742	3.22581	3.22581	0	6.45161	12.9032	9.67742	9.67742	6.45161	22.2222	19.2308	75	1.2987	20	0	8.33333	66.6667	9.375	8.82353	14.2857	0.143369	0.257444	0.423387	0.0226225	0.116129	0	0.0739247	0.397849	0.0952621	0.0925047	0.103687
Polioptila paraensis	0	0	0	0	0	0	0	0	0	100	0	0	0	0	0	0	0	0	0	0	3.125	0	0	0	0	0	0	0	0	0	0	0.515625	0	0
Polytmus milleri	0	0	0	0	0	0	0	20	80	0	0	0	0	0	0	0	0	0	4.16667	66.6667	0	0	0	0	0	0	0	0	0	0.120833	0.733333	0	0	0
Polytmus theresiae leucorrhous	13.0435	0	4.34783	21.7391	13.0435	13.0435	30.4348	4.34783	0	0	0	0	0	1.92308	100	3.8961	60	24.1379	4.16667	0	0	0	0	0	0.0313545	0.608696	0.0846979	0.365217	0.272864	0.0425725	0	0	0	0
Polytmus theresiae theresiae	0	4.87805	60.9756	0	0	0	0	9.7561	9.7561	12.1951	2.43902	0	22.2222	48.0769	0	0	0	0	16.6667	66.6667	15.625	2.94118	0	0.135501	0.545263	0	0	0	0	0.132114	0.382114	0.139101	0.026901	0
Porphyrolaema porphyrolaema	0	0	0	0	62.5	0	25	0	0	6.25	6.25	0	0	0	0	12.987	0	13.7931	0	0	3.125	2.94118	0	0	0	0	0.377435	0	0.193966	0	0	0.046875	0.0459559	0
Primolius couloni	0	0	0	0	100	0	0	0	0	0	0	0	0	0	0	31.1688	0	0	0	0	0	0	0	0	0	0	0.655844	0	0	0	0	0	0	0
Psarocolius angustifrons alfredi	31.6667	0	0	0	43.3333	0	25	0	0	0	0	0	0	0	0	33.7662	0	51.7241	0	0	0	0	0	0	0	0	0.385498	0	0.383621	0	0	0	0	0
Psarocolius angustifrons angustifrons	7.5	0	0	0	52.5	2.5	32.5	0	0	2.5	2.5	0	0	0	0	27.2727	20	44.8276	0	0	3.125	2.94118	0	0	0	0	0.398864	0.1125	0.386638	0	0	0.028125	0.0272059	0
Psarocolius angustifrons oleagineus	0	0	0	0	0	0	0	0	100	0	0	0	0	0	0	0	0	0	0	50	0	0	0	0	0	0	0	0	0	0	0.75	0	0	0
Psarocolius bifasciatus	0	42.8571	0	0	0	0	0	0	0	0	14.2857	42.8571	33.3333	0	0	0	0	0	0	0	0	2.94118	21.4286	0.380952	0	0	0	0	0	0	0	0	0.0861345	0.321429
Pseudastur albicollis	10.6383	2.12766	21.2766	2.12766	12.766	0	8.51064	10.6383	8.51064	14.8936	4.25532	4.25532	11.1111	19.2308	25	7.79221	0	13.7931	20.8333	66.6667	21.875	5.88235	14.2857	0.0661939	0.202537	0.135638	0.102791	0	0.111519	0.157358	0.375887	0.183843	0.0506884	0.0927052
Psophia crepitans	0	100	0	0	0	0	0	0	0	0	0	0	11.1111	0	0	0	0	0	0	0	0	0	0	0.555556	0	0	0	0	0	0	0	0	0	0
Psophia crepitans crepitans	0	0	56.6667	0	0	3.33333	0	23.3333	16.6667	0	0	0	0	32.6923	0	0	20	0	29.1667	83.3333	0	0	0	0	0.446795	0	0	0.116667	0	0.2625	0.5	0	0	0
Psophia crepitans napensis	16.6667	0	0	0	0	0	83.3333	0	0	0	0	0	0	0	0	0	0	51.7241	0	0	0	0	0	0	0	0	0	0	0.675287	0	0	0	0	0
Psophia crepitans ochroptera	0	0	0	0	33.3333	66.6667	0	0	0	0	0	0	0	0	0	1.2987	40	0	0	0	0	0	0	0	0	0	0.17316	0.533333	0	0	0	0	0	0
Psophia viridis dextralis	0	0	0	0	0	0	0	0	0	16.6667	83.3333	0	0	0	0	0	0	0	0	0	3.125	14.7059	0	0	0	0	0	0	0	0	0	0.0989583	0.490196	0
Psophia viridis interjecta	50	0	0	0	0	0	0	0	0	0	0	50	0	0	0	0	0	0	0	0	0	0	7.14286	0	0	0	0	0	0	0	0	0	0	0.285714
Psophia viridis obscura	0	50	0	0	0	0	0	0	0	0	0	50	11.1111	0	0	0	0	0	0	0	0	0	7.14286	0.305556	0	0	0	0	0	0	0	0	0	0.285714
Psophia viridis viridis	0	0	0	0	0	0	0	0	0	100	0	0	0	0	0	0	0	0	0	0	18.75	0	0	0	0	0	0	0	0	0	0	0.59375	0	0
Pteroglossus azara	100	0	0	0	0	0	0	0	0	0	0	0	0	0	0	0	0	0	0	0	0	0	0	0	0	0	0	0	0	0	0	0	0	0
Pteroglossus azara azara	0	0	0	0	30	30	40	0	0	0	0	0	0	0	0	3.8961	60	13.7931	0	0	0	0	0	0	0	0	0.169481	0.45	0.268966	0	0	0	0	0
Pteroglossus azara flavirostris	10.6667	0	1.33333	6.66667	28	4	28	20	1.33333	0	0	0	0	1.92308	100	27.2727	60	72.4138	62.5	16.6667	0	0	0	0	0.0162821	0.533333	0.276364	0.32	0.502069	0.4125	0.09	0	0	0
Pteroglossus azara mariae	20.8333	0	0	0	79.1667	0	0	0	0	0	0	0	0	0	0	24.6753	0	0	0	0	0	0	0	0	0	0	0.51921	0	0	0	0	0	0	0
Pteroglossus beauharnaesii	15.873	0	0	0	65.0794	0	4.7619	0	0	6.34921	7.93651	0	0	0	0	53.2468	0	10.3448	0	0	12.5	14.7059	0	0	0	0	0.591631	0	0.0755337	0	0	0.094246	0.113212	0
Pteroglossus mariae	0	0	0	0	80	0	0	0	0	20	0	0	0	0	0	5.19481	0	0	0	0	3.125	0	0	0	0	0	0.425974	0	0	0	0	0.115625	0	0
Pteroglossus pluricinctus	14.8148	0	0	3.7037	11.1111	1.85185	44.4444	18.5185	5.55556	0	0	0	0	0	50	7.79221	20	82.7586	41.6667	50	0	0	0	0	0	0.268519	0.0945166	0.109259	0.636015	0.300926	0.277778	0	0	0
Pteroglossus viridis	1.53846	0	56.9231	0	0	0	0	15.3846	23.0769	3.07692	0	0	0	71.1538	0	0	0	0	41.6667	100	6.25	0	0	0	0.640385	0	0	0	0	0.285256	0.615385	0.0466346	0	0
Pygiptila stellaris occipitalis	5.71429	0	51.4286	5.71429	0	2.85714	2.85714	25.7143	5.71429	0	0	0	0	34.6154	50	0	20	3.44828	37.5	33.3333	0	0	0	0	0.43022	0.278571	0	0.114286	0.0315271	0.316071	0.195238	0	0	0
Pygiptila stellaris stellaris	9.80392	1.96078	0	0	38.2353	3.92157	24.5098	0	0	15.6863	2.94118	2.94118	22.2222	0	0	50.6494	80	86.2069	0	0	50	8.82353	21.4286	0.120915	0	0	0.444423	0.419608	0.553584	0	0	0.328431	0.0588235	0.121849
Pyrilia aurantiocephala	0	0	0	0	0	0	0	0	0	57.1429	42.8571	0	0	0	0	0	0	0	0	0	12.5	8.82353	0	0	0	0	0	0	0	0	0	0.348214	0.258403	0
Pyrilia barrabandi aurantiigena	5.71429	0	0	0	50	5.71429	28.5714	0	0	7.14286	2.85714	0	0	0	0	45.4545	80	68.9655	0	0	15.625	5.88235	0	0	0	0	0.477273	0.428571	0.487685	0	0	0.113839	0.0436975	0
Pyrilia barrabandi barrabandi	11.1111	0	22.2222	16.6667	0	11.1111	5.55556	33.3333	0	0	0	0	0	7.69231	75	0	40	3.44828	25	0	0	0	0	0	0.149573	0.458333	0	0.255556	0.0450192	0.291667	0	0	0	0
Pyrilia caica	0	0	65.8537	0	0	0	0	7.31707	24.3902	2.43902	0	0	0	51.9231	0	0	0	0	12.5	100	3.125	0	0	0	0.588884	0	0	0	0	0.0990854	0.621951	0.0278201	0	0
Pyrilia vulturina	0	0	0	0	0	0	0	0	0	14.2857	57.1429	28.5714	0	0	0	0	0	0	0	0	3.125	11.7647	14.2857	0	0	0	0	0	0	0	0	0.0870536	0.344538	0.214286
Pyrrhura amazonum amazonum	0	0	50	0	0	0	0	0	0	25	25	0	0	3.84615	0	0	0	0	0	0	3.125	2.94118	0	0	0.269231	0	0	0	0	0	0	0.140625	0.139706	0
Pyrrhura amazonum microtera	14.2857	0	0	0	0	0	0	0	0	28.5714	42.8571	14.2857	0	0	0	0	0	0	0	0	6.25	8.82353	7.14286	0	0	0	0	0	0	0	0	0.174107	0.258403	0.107143
Pyrrhura egregia egregia	0	0	0	0	0	0	0	0	100	0	0	0	0	0	0	0	0	0	0	66.6667	0	0	0	0	0	0	0	0	0	0	0.833333	0	0	0
Pyrrhura egregia obscura	0	0	0	0	0	0	0	25	75	0	0	0	0	0	0	0	0	0	4.16667	50	0	0	0	0	0	0	0	0	0	0.145833	0.625	0	0	0
Pyrrhura lepida anerythra	33.3333	0	0	0	0	0	0	0	0	0	0	66.6667	0	0	0	0	0	0	0	0	0	0	14.2857	0	0	0	0	0	0	0	0	0	0	0.404762
Pyrrhura lepida lepida	0	0	0	0	0	0	0	0	0	0	100	0	0	0	0	0	0	0	0	0	0	2.94118	0	0	0	0	0	0	0	0	0	0	0.514706	0
Pyrrhura lucianii	0	0	0	0	100	0	0	0	0	0	0	0	0	0	0	3.8961	0	0	0	0	0	0	0	0	0	0	0.519481	0	0	0	0	0	0	0
Pyrrhura roseifrons	14.2857	0	0	0	80.9524	0	4.7619	0	0	0	0	0	0	0	0	22.0779	0	3.44828	0	0	0	0	0	0	0	0	0.515152	0	0.0410509	0	0	0	0	0
Pyrrhura rupicola rupicola	14.2857	0	0	0	85.7143	0	0	0	0	0	0	0	0	0	0	7.79221	0	0	0	0	0	0	0	0	0	0	0.467532	0	0	0	0	0	0	0
Pyrrhura rupicola sandiae	33.3333	0	0	0	66.6667	0	0	0	0	0	0	0	0	0	0	18.1818	0	0	0	0	0	0	0	0	0	0	0.424242	0	0	0	0	0	0	0
Ramphastos cuvieri cuvieri	0	0	0	0	66.6667	0	0	0	0	0	16.6667	16.6667	0	0	0	5.19481	0	0	0	0	0	2.94118	7.14286	0	0	0	0.359307	0	0	0	0	0	0.0980392	0.119048
Ramphotrigon fuscicauda	25	0	0	0	46.4286	0	10.7143	0	0	7.14286	7.14286	3.57143	0	0	0	16.8831	0	10.3448	0	0	6.25	5.88235	7.14286	0	0	0	0.316558	0	0.105296	0	0	0.0669643	0.0651261	0.0535714
Rhegmatorhina berlepschi	0	0	0	0	0	0	0	0	0	100	0	0	0	0	0	0	0	0	0	0	21.875	0	0	0	0	0	0	0	0	0	0	0.609375	0	0
Rhegmatorhina cristata	14.2857	0	0	0	0	42.8571	42.8571	0	0	0	0	0	0	0	0	0	60	10.3448	0	0	0	0	0	0	0	0	0	0.514286	0.26601	0	0	0	0	0
Rhegmatorhina gymnops	0	0	0	0	0	0	0	0	0	0	100	0	0	0	0	0	0	0	0	0	0	35.2941	0	0	0	0	0	0	0	0	0	0	0.676471	0
Rhegmatorhina hoffmannsi	0	0	0	0	6.66667	0	0	0	0	93.3333	0	0	0	0	0	1.2987	0	0	0	0	43.75	0	0	0	0	0	0.0398268	0	0	0	0	0.685417	0	0
Rhegmatorhina melanosticta brunneiceps	25	0	0	0	75	0	0	0	0	0	0	0	0	0	0	3.8961	0	0	0	0	0	0	0	0	0	0	0.394481	0	0	0	0	0	0	0
Rhegmatorhina melanosticta melanosticta	9.09091	0	0	0	0	18.1818	72.7273	0	0	0	0	0	0	0	0	0	40	27.5862	0	0	0	0	0	0	0	0	0	0.290909	0.501567	0	0	0	0	0
Rhegmatorhina melanosticta purusiana	25	0	0	0	65.625	0	6.25	0	0	3.125	0	0	0	0	0	27.2727	0	6.89655	0	0	3.125	0	0	0	0	0	0.464489	0	0.0657328	0	0	0.03125	0	0
Rhytipterna immunda	15.3846	0	26.9231	11.5385	3.84615	7.69231	3.84615	15.3846	0	7.69231	7.69231	0	0	13.4615	75	1.2987	40	3.44828	16.6667	0	6.25	5.88235	0	0	0.201923	0.432692	0.0257243	0.238462	0.0364721	0.160256	0	0.0697115	0.0678733	0
Roraimia adusta adusta	0	0	0	0	0	0	0	50	50	0	0	0	0	0	0	0	0	0	4.16667	16.6667	0	0	0	0	0	0	0	0	0	0.270833	0.333333	0	0	0
Roraimia adusta duidae	0	0	0	0	0	0	0	100	0	0	0	0	0	0	0	0	0	0	8.33333	0	0	0	0	0	0	0	0	0	0	0.541667	0	0	0	0
Roraimia adusta mayri	0	0	0	0	0	0	0	0	100	0	0	0	0	0	0	0	0	0	0	33.3333	0	0	0	0	0	0	0	0	0	0	0.666667	0	0	0
Roraimia adusta obscurodorsalis	0	0	0	0	0	0	0	100	0	0	0	0	0	0	0	0	0	0	4.16667	0	0	0	0	0	0	0	0	0	0	0.520833	0	0	0	0
Rupicola rupicola	7.69231	0	23.0769	11.5385	0	0	11.5385	38.4615	7.69231	0	0	0	0	11.5385	75	0	0	10.3448	41.6667	33.3333	0	0	0	0	0.173077	0.432692	0	0	0.109416	0.400641	0.205128	0	0	0
Saltator striatipectus	0	0	50	0	0	0	0	0	0	0	25	25	0	3.84615	0	0	0	0	0	0	0	2.94118	7.14286	0	0.269231	0	0	0	0	0	0	0	0.139706	0.160714
Schiffornis major duidae	0	0	0	25	0	0	0	75	0	0	0	0	0	0	25	0	0	0	12.5	0	0	0	0	0	0	0.25	0	0	0	0.4375	0	0	0	0
Schiffornis major major	17.0732	0	9.7561	0	31.7073	4.87805	14.6341	0	0	17.0732	4.87805	0	0	7.69231	0	16.8831	40	20.6897	0	0	21.875	5.88235	0	0	0.087242	0	0.242952	0.22439	0.176619	0	0	0.194741	0.053802	0
Schiffornis olivacea	0	0	100	0	0	0	0	0	0	0	0	0	0	5.76923	0	0	0	0	0	0	0	0	0	0	0.528846	0	0	0	0	0	0	0	0	0
Schistocichla brunneiceps	100	0	0	0	0	0	0	0	0	0	0	0	0	0	0	0	0	0	0	0	0	0	0	0	0	0	0	0	0	0	0	0	0	0
Schistocichla caurensis australis	0	0	0	0	0	0	0	50	50	0	0	0	0	0	0	0	0	0	4.16667	16.6667	0	0	0	0	0	0	0	0	0	0.270833	0.333333	0	0	0
Schistocichla caurensis caurensis	0	0	0	0	0	0	0	100	0	0	0	0	0	0	0	0	0	0	20.8333	0	0	0	0	0	0	0	0	0	0	0.604167	0	0	0	0
Schistocichla humaythae	0	0	0	0	71.4286	14.2857	0	0	0	14.2857	0	0	0	0	0	6.49351	20	0	0	0	3.125	0	0	0	0	0	0.38961	0.171429	0	0	0	0.0870536	0	0
Schistocichla leucostigma	50	0	0	0	0	0	50	0	0	0	0	0	0	0	0	0	0	3.44828	0	0	0	0	0	0	0	0	0	0	0.267241	0	0	0	0	0
Schistocichla leucostigma brunneiceps	75	0	0	0	25	0	0	0	0	0	0	0	0	0	0	1.2987	0	0	0	0	0	0	0	0	0	0	0.131494	0	0	0	0	0	0	0
Schistocichla leucostigma humaythae	0	0	0	0	86.6667	0	6.66667	0	0	6.66667	0	0	0	0	0	16.8831	0	3.44828	0	0	3.125	0	0	0	0	0	0.517749	0	0.0505747	0	0	0.0489583	0	0
Schistocichla leucostigma infuscata	18.1818	0	0	22.7273	0	22.7273	13.6364	22.7273	0	0	0	0	0	0	100	0	100	10.3448	20.8333	0	0	0	0	0	0	0.613636	0	0.613636	0.119906	0.217803	0	0	0	0
Schistocichla leucostigma intensa	0	0	0	0	100	0	0	0	0	0	0	0	0	0	0	2.5974	0	0	0	0	0	0	0	0	0	0	0.512987	0	0	0	0	0	0	0
Schistocichla leucostigma leucostigma	0	0	77.2727	0	0	4.54545	0	4.54545	13.6364	0	0	0	0	32.6923	0	0	20	0	4.16667	50	0	0	0	0	0.549825	0	0	0.122727	0	0.0435606	0.318182	0	0	0
Schistocichla leucostigma obscura	0	0	0	0	0	0	0	0	100	0	0	0	0	0	0	0	0	0	0	66.6667	0	0	0	0	0	0	0	0	0	0	0.833333	0	0	0
Schistocichla leucostigma rufifacies	0	0	6.66667	0	6.66667	0	0	0	0	33.3333	26.6667	26.6667	0	1.92308	0	1.2987	0	0	0	0	15.625	11.7647	28.5714	0	0.0429487	0	0.0398268	0	0	0	0	0.244792	0.192157	0.27619
Schistocichla leucostigma saturata	0	0	0	0	0	0	0	0	100	0	0	0	0	0	0	0	0	0	0	33.3333	0	0	0	0	0	0	0	0	0	0	0.666667	0	0	0
Schistocichla leucostigma subplumbea	0	0	0	0	0	0	100	0	0	0	0	0	0	0	0	0	0	10.3448	0	0	0	0	0	0	0	0	0	0	0.551724	0	0	0	0	0
Schistocichla rufifacies	0	0	0	0	0	0	0	0	0	70	20	10	0	0	0	0	0	0	0	0	21.875	5.88235	7.14286	0	0	0	0	0	0	0	0	0.459375	0.129412	0.0857143
Schistocichla schistacea	8.33333	0	0	0	54.1667	12.5	25	0	0	0	0	0	0	0	0	16.8831	60	20.6897	0	0	0	0	0	0	0	0	0.355249	0.3625	0.228448	0	0	0	0	0
Sclateria naevia	0	0	100	0	0	0	0	0	0	0	0	0	0	1.92308	0	0	0	0	0	0	0	0	0	0	0.509615	0	0	0	0	0	0	0	0	0
Sclateria naevia drainage	0	0	0	0	0	0	0	100	0	0	0	0	0	0	0	0	0	0	12.5	0	0	0	0	0	0	0	0	0	0	0.5625	0	0	0	0
Sclateria naevia argentata	17.3913	0	4.34783	0	50	8.69565	19.5652	0	0	0	0	0	0	3.84615	0	29.8701	80	31.0345	0	0	0	0	0	0	0.0409699	0	0.399351	0.443478	0.252999	0	0	0	0	0
Sclateria naevia naevia	9.52381	19.0476	33.3333	9.52381	0	0	0	14.2857	14.2857	0	0	0	44.4444	13.4615	50	0	0	0	12.5	50	0	0	0	0.31746	0.233974	0.297619	0	0	0	0.133929	0.321429	0	0	0
Sclateria naevia toddi	9.67742	0	9.67742	0	3.22581	0	0	0	0	48.3871	19.3548	9.67742	0	5.76923	0	1.2987	0	0	0	0	46.875	17.6471	21.4286	0	0.0772333	0	0.0226225	0	0	0	0	0.47631	0.185009	0.15553
Sclerurus albigularis albicollis	83.3333	0	0	0	16.6667	0	0	0	0	0	0	0	0	0	0	2.5974	0	0	0	0	0	0	0	0	0	0	0.0963203	0	0	0	0	0	0	0
Sclerurus albigularis albigularis	100	0	0	0	0	0	0	0	0	0	0	0	0	0	0	0	0	0	0	0	0	0	0	0	0	0	0	0	0	0	0	0	0	0
Sclerurus albigularis kempffi	50	0	0	0	0	0	0	0	0	50	0	0	0	0	0	0	0	0	0	0	3.125	0	0	0	0	0	0	0	0	0	0	0.265625	0	0
Sclerurus albigularis zamorae	12.5	0	0	0	50	0	37.5	0	0	0	0	0	0	0	0	5.19481	0	10.3448	0	0	0	0	0	0	0	0	0.275974	0	0.239224	0	0	0	0	0
Sclerurus rufigularis brunnescens	15	0	0	15	0	25	25	20	0	0	0	0	0	0	75	0	100	17.2414	16.6667	0	0	0	0	0	0	0.45	0	0.625	0.211207	0.183333	0	0	0	0
Sclerurus rufigularis fulvigularis	0	0	52.6316	0	0	0	0	10.5263	36.8421	0	0	0	0	19.2308	0	0	0	0	8.33333	100	0	0	0	0	0.359312	0	0	0	0	0.0942982	0.684211	0	0	0
Sclerurus rufigularis furfurosus	0	0	100	0	0	0	0	0	0	0	0	0	0	19.2308	0	0	0	0	0	0	0	0	0	0	0.596154	0	0	0	0	0	0	0	0	0
Sclerurus rufigularis rufigularis	5.26316	13.1579	5.26316	0	26.3158	2.63158	2.63158	0	0	28.9474	7.89474	7.89474	55.5556	3.84615	0	12.987	20	3.44828	0	0	34.375	8.82353	21.4286	0.343567	0.0455466	0	0.196514	0.113158	0.0303993	0	0	0.316612	0.0835913	0.146617
Selenidera nattereri	4.16667	0	0	8.33333	0	25	16.6667	41.6667	4.16667	0	0	0	0	0	50	0	100	13.7931	41.6667	16.6667	0	0	0	0	0	0.291667	0	0.625	0.152299	0.416667	0.104167	0	0	0
Selenidera piperivora	0	0	65.625	0	0	0	0	0	25	9.375	0	0	0	40.3846	0	0	0	0	0	100	9.375	0	0	0	0.530048	0	0	0	0	0	0.625	0.09375	0	0
Selenidera reinwardtii	22	0	0	0	52	0	26	0	0	0	0	0	0	0	0	33.7662	0	44.8276	0	0	0	0	0	0	0	0	0.428831	0	0.354138	0	0	0	0	0
Serpophaga hypoleuca hypoleuca	10	0	0	0	40	0	50	0	0	0	0	0	0	0	0	5.19481	0	17.2414	0	0	0	0	0	0	0	0	0.225974	0	0.336207	0	0	0	0	0
Serpophaga hypoleuca venezuelana	0	0	0	0	0	0	0	100	0	0	0	0	0	0	0	0	0	0	8.33333	0	0	0	0	0	0	0	0	0	0	0.541667	0	0	0	0
Serpophaga hypoleuca hypoleuca	7.14286	0	21.4286	0	21.4286	7.14286	0	0	0	14.2857	7.14286	21.4286	0	5.76923	0	3.8961	20	0	0	0	6.25	2.94118	21.4286	0	0.135989	0	0.126623	0.135714	0	0	0	0.102679	0.0504202	0.214286
Setopagis maculosa	0	0	100	0	0	0	0	0	0	0	0	0	0	1.92308	0	0	0	0	0	0	0	0	0	0	0.509615	0	0	0	0	0	0	0	0	0
Setopagis whitelyi	0	0	0	0	0	0	0	33.3333	66.6667	0	0	0	0	0	0	0	0	0	4.16667	33.3333	0	0	0	0	0	0	0	0	0	0.1875	0.5	0	0	0
Spiza americana	0	0	33.3333	0	0	0	16.6667	33.3333	16.6667	0	0	0	0	3.84615	0	0	0	3.44828	8.33333	16.6667	0	0	0	0	0.185897	0	0	0	0.100575	0.208333	0.166667	0	0	0
Sporophila bouvronides	14.6341	0	14.6341	4.87805	21.9512	4.87805	19.5122	7.31707	4.87805	7.31707	0	0	0	11.5385	50	11.6883	40	27.5862	12.5	33.3333	9.375	0	0	0	0.130863	0.27439	0.168198	0.22439	0.235492	0.0990854	0.191057	0.0834604	0	0
Sporophila intermedia	0	0	0	0	0	0	0	50	50	0	0	0	0	0	0	0	0	0	12.5	50	0	0	0	0	0	0	0	0	0	0.3125	0.5	0	0	0
Sporophila luctuosa	57.1429	0	0	0	25	0	17.8571	0	0	0	0	0	0	0	0	9.09091	0	17.2414	0	0	0	0	0	0	0	0	0.170455	0	0.175493	0	0	0	0	0
Sporophila murallae	23.0769	0	0	0	38.4615	0	38.4615	0	0	0	0	0	0	0	0	6.49351	0	17.2414	0	0	0	0	0	0	0	0	0.224775	0	0.278515	0	0	0	0	0
Stigmatura napensis	0	0	33.3333	0	0	33.3333	0	0	0	33.3333	0	0	0	1.92308	0	0	20	0	0	0	3.125	0	0	0	0.176282	0	0	0.266667	0	0	0	0.182292	0	0
Streptoprocne phelpsi	0	0	0	0	0	0	0	54.5455	45.4545	0	0	0	0	0	0	0	0	0	25	83.3333	0	0	0	0	0	0	0	0	0	0.397727	0.643939	0	0	0
Sturnella magna	13.6364	9.09091	40.9091	4.54545	4.54545	4.54545	0	9.09091	13.6364	0	0	0	22.2222	17.3077	25	1.2987	20	0	8.33333	50	0	0	0	0.156566	0.291084	0.147727	0.0292208	0.122727	0	0.0871212	0.318182	0	0	0
Sublegatus obscurior	9.52381	9.52381	19.0476	0	9.52381	4.7619	14.2857	4.7619	4.7619	4.7619	9.52381	9.52381	22.2222	7.69231	0	2.5974	20	10.3448	4.16667	16.6667	3.125	5.88235	14.2857	0.15873	0.1337	0	0.0606061	0.12381	0.123153	0.0446429	0.107143	0.0394345	0.0770308	0.119048
Synallaxis albigularis albigularis	4	0	0	0	56	4	24	0	0	8	4	0	0	0	0	18.1818	20	20.6897	0	0	6.25	2.94118	0	0	0	0	0.370909	0.12	0.223448	0	0	0.07125	0.0347059	0
Synallaxis albigularis rodolphei	40	0	0	0	0	0	60	0	0	0	0	0	0	0	0	0	0	10.3448	0	0	0	0	0	0	0	0	0	0	0.351724	0	0	0	0	0
Synallaxis cabanisi cabanisi	100	0	0	0	0	0	0	0	0	0	0	0	0	0	0	0	0	0	0	0	0	0	0	0	0	0	0	0	0	0	0	0	0	0
Synallaxis cabanisi fulviventris	56.25	0	0	0	43.75	0	0	0	0	0	0	0	0	0	0	9.09091	0	0	0	0	0	0	0	0	0	0	0.264205	0	0	0	0	0	0	0
Synallaxis cherriei	0	0	0	0	100	0	0	0	0	0	0	0	0	0	0	1.2987	0	0	0	0	0	0	0	0	0	0	0.506494	0	0	0	0	0	0	0
Synallaxis cherriei cherriei	12.5	0	0	0	0	0	0	0	0	25	25	37.5	0	0	0	0	0	0	0	0	6.25	5.88235	21.4286	0	0	0	0	0	0	0	0	0.15625	0.154412	0.294643
Synallaxis cherriei napoensis	0	0	0	0	0	0	100	0	0	0	0	0	0	0	0	0	0	3.44828	0	0	0	0	0	0	0	0	0	0	0.517241	0	0	0	0	0
Synallaxis cherriei saturata	0	0	0	0	66.6667	0	33.3333	0	0	0	0	0	0	0	0	2.5974	0	3.44828	0	0	0	0	0	0	0	0	0.34632	0	0.183908	0	0	0	0	0
Synallaxis cinnamomea	0	0	0	0	0	0	0	0	0	0	100	0	0	0	0	0	0	0	0	0	0	2.94118	0	0	0	0	0	0	0	0	0	0	0.514706	0
Synallaxis gujanensis canipileus	66.6667	0	0	0	33.3333	0	0	0	0	0	0	0	0	0	0	1.2987	0	0	0	0	0	0	0	0	0	0	0.17316	0	0	0	0	0	0	0
Synallaxis gujanensis certhiola	76.9231	0	0	0	0	0	0	0	0	23.0769	0	0	0	0	0	0	0	0	0	0	9.375	0	0	0	0	0	0	0	0	0	0	0.16226	0	0
Synallaxis gujanensis gujanensis	3.0303	9.09091	30.303	0	0	0	0	21.2121	6.06061	15.1515	12.1212	3.0303	33.3333	19.2308	0	0	0	0	29.1667	33.3333	15.625	11.7647	7.14286	0.212121	0.247669	0	0	0	0	0.251894	0.19697	0.153883	0.11943	0.0508658
Synallaxis gujanensis huallagae	5.26316	0	10.5263	0	47.3684	0	26.3158	0	0	10.5263	0	0	0	3.84615	0	11.6883	0	17.2414	0	0	6.25	0	0	0	0.0718623	0	0.295284	0	0.217786	0	0	0.0838816	0	0
Synallaxis gujanensis inornata	81.8182	0	0	0	0	0	0	0	0	18.1818	0	0	0	0	0	0	0	0	0	0	6.25	0	0	0	0	0	0	0	0	0	0	0.122159	0	0
Synallaxis kollari	0	0	0	0	0	0	0	50	50	0	0	0	0	0	0	0	0	0	4.16667	16.6667	0	0	0	0	0	0	0	0	0	0.270833	0.333333	0	0	0
Synallaxis macconnelli macconnelli	0	0	0	0	0	0	0	100	0	0	0	0	0	0	0	0	0	0	8.33333	0	0	0	0	0	0	0	0	0	0	0.541667	0	0	0	0
Synallaxis macconnelli obscurior	0	0	100	0	0	0	0	0	0	0	0	0	0	13.4615	0	0	0	0	0	0	0	0	0	0	0.567308	0	0	0	0	0	0	0	0	0
Synallaxis macconnelli yavii	0	0	0	0	0	0	0	20	80	0	0	0	0	0	0	0	0	0	4.16667	66.6667	0	0	0	0	0	0	0	0	0	0.120833	0.733333	0	0	0
Synallaxis propinqua	4.34783	4.34783	8.69565	0	43.4783	4.34783	17.3913	0	0	17.3913	0	0	11.1111	3.84615	0	12.987	20	13.7931	0	0	12.5	0	0	0.0772947	0.062709	0	0.282326	0.121739	0.155922	0	0	0.149457	0	0
Synallaxis rutilans amazonica	16.129	0	3.22581	0	38.7097	3.22581	0	0	0	38.7097	0	0	0	1.92308	0	15.5844	20	0	0	0	37.5	0	0	0	0.0257444	0	0.27147	0.116129	0	0	0	0.381048	0	0
Synallaxis rutilans caquetensis	28.5714	0	0	0	0	0	71.4286	0	0	0	0	0	0	0	0	0	0	17.2414	0	0	0	0	0	0	0	0	0	0	0.44335	0	0	0	0	0
Synallaxis rutilans confinis	12.5	0	0	12.5	0	50	12.5	12.5	0	0	0	0	0	0	25	0	80	3.44828	4.16667	0	0	0	0	0	0	0.1875	0	0.65	0.0797414	0.0833333	0	0	0	0
Synallaxis rutilans dissors	0	0	45.8333	4.16667	0	0	0	25	16.6667	8.33333	0	0	0	21.1538	25	0	0	0	25	66.6667	6.25	0	0	0	0.334936	0.145833	0	0	0	0.25	0.416667	0.0729167	0	0
Synallaxis rutilans omissa	0	71.4286	0	0	0	0	0	0	0	0	0	28.5714	55.5556	0	0	0	0	0	0	0	0	0	14.2857	0.634921	0	0	0	0	0	0	0	0	0	0.214286
Synallaxis rutilans rutilans	5	0	5	0	0	0	0	0	0	20	40	30	0	1.92308	0	0	0	0	0	0	12.5	23.5294	42.8571	0	0.0346154	0	0	0	0	0	0	0.1625	0.317647	0.364286
Synallaxis rutilans tertia	42.8571	0	0	0	0	0	0	0	0	57.1429	0	0	0	0	0	0	0	0	0	0	12.5	0	0	0	0	0	0	0	0	0	0	0.348214	0	0
Syndactyla ucayalae	0	0	0	0	0	0	0	0	0	25	50	25	0	0	0	0	0	0	0	0	3.125	5.88235	7.14286	0	0	0	0	0	0	0	0	0.140625	0.279412	0.160714
Tachyphonus phoenicius	8.88889	0	20	6.66667	4.44444	2.22222	2.22222	20	15.5556	11.1111	6.66667	2.22222	0	17.3077	75	2.5974	20	3.44828	37.5	100	15.625	8.82353	7.14286	0	0.186538	0.408333	0.0352092	0.111111	0.0283525	0.2875	0.577778	0.133681	0.077451	0.0468254
Tachyphonus rufiventer	23.0769	0	0	0	65.3846	0	11.5385	0	0	0	0	0	0	0	0	22.0779	0	10.3448	0	0	0	0	0	0	0	0	0.437313	0	0.109416	0	0	0	0	0
Tachyphonus surinamus brevipes	21.4286	0	0	7.14286	0	14.2857	57.1429	0	0	0	0	0	0	0	25	0	40	27.5862	0	0	0	0	0	0	0	0.160714	0	0.271429	0.423645	0	0	0	0	0
Tachyphonus surinamus insignis	4.54545	18.1818	4.54545	0	4.54545	0	0	0	0	40.9091	18.1818	9.09091	44.4444	1.92308	0	1.2987	0	0	0	0	28.125	11.7647	14.2857	0.313131	0.0323427	0	0.0292208	0	0	0	0	0.34517	0.149733	0.116883
Tachyphonus surinamus napensis	7.69231	0	7.69231	0	69.2308	7.69231	7.69231	0	0	0	0	0	0	1.92308	0	11.6883	20	3.44828	0	0	0	0	0	0	0.0480769	0	0.404595	0.138462	0.0557029	0	0	0	0	0
Tachyphonus surinamus surinamus	5	0	50	15	0	0	0	20	10	0	0	0	0	19.2308	75	0	0	0	16.6667	33.3333	0	0	0	0	0.346154	0.45	0	0	0	0.183333	0.216667	0	0	0
Taeniotriccus andrei andrei	0	0	0	0	0	0	0	66.6667	33.3333	0	0	0	0	0	0	0	0	0	16.6667	33.3333	0	0	0	0	0	0	0	0	0	0.416667	0.333333	0	0	0
Taeniotriccus andrei klagesi	0	28.5714	0	0	0	0	0	0	0	0	28.5714	42.8571	22.2222	0	0	0	0	0	0	0	0	5.88235	21.4286	0.253968	0	0	0	0	0	0	0	0	0.172269	0.321429
Tangara callophrys	10.5263	0	0	0	73.6842	0	15.7895	0	0	0	0	0	0	0	0	18.1818	0	10.3448	0	0	0	0	0	0	0	0	0.45933	0	0.130672	0	0	0	0	0
Tangara chilensis	100	0	0	0	0	0	0	0	0	0	0	0	0	0	0	0	0	0	0	0	0	0	0	0	0	0	0	0	0	0	0	0	0	0
Tangara chilensis caelicolor	33.3333	0	0	33.3333	0	0	6.66667	26.6667	0	0	0	0	0	0	100	0	0	3.44828	16.6667	0	0	0	0	0	0	0.666667	0	0	0.0505747	0.216667	0	0	0	0
Tangara chilensis chilensis	31.8841	0	0	0	30.4348	7.24638	8.69565	0	0	17.3913	2.89855	1.44928	0	0	0	27.2727	100	20.6897	0	0	37.5	5.88235	7.14286	0	0	0	0.288538	0.536232	0.146927	0	0	0.274457	0.0439045	0.0429607
Tangara chilensis chlorocorys	50	0	0	0	0	0	50	0	0	0	0	0	0	0	0	0	0	6.89655	0	0	0	0	0	0	0	0	0	0	0.284483	0	0	0	0	0
Tangara chilensis paradisea	0	0	56	0	0	0	0	8	32	4	0	0	0	26.9231	0	0	0	0	8.33333	100	3.125	0	0	0	0.414615	0	0	0	0	0.0816667	0.66	0.035625	0	0
Tangara guttata	15.3846	0	7.69231	0	0	0	0	38.4615	30.7692	0	0	7.69231	0	1.92308	0	0	0	0	20.8333	66.6667	0	0	7.14286	0	0.0480769	0	0	0	0	0.296474	0.487179	0	0	0.0741758
Tangara punctata annectens	0	0	0	0	100	0	0	0	0	0	0	0	0	0	0	1.2987	0	0	0	0	0	0	0	0	0	0	0.506494	0	0	0	0	0	0	0
Tangara punctata perenensis	0	0	0	0	100	0	0	0	0	0	0	0	0	0	0	1.2987	0	0	0	0	0	0	0	0	0	0	0.506494	0	0	0	0	0	0	0
Tangara punctata punctata	5.55556	5.55556	36.1111	2.77778	5.55556	5.55556	0	8.33333	13.8889	5.55556	5.55556	5.55556	22.2222	25	25	2.5974	40	0	12.5	83.3333	6.25	5.88235	14.2857	0.138889	0.305556	0.138889	0.0407648	0.227778	0	0.104167	0.486111	0.0590278	0.0571895	0.0992063
Tangara punctata punctulata	100	0	0	0	0	0	0	0	0	0	0	0	0	0	0	0	0	0	0	0	0	0	0	0	0	0	0	0	0	0	0	0	0	0
Tangara punctata zamorae	50	0	0	0	50	0	0	0	0	0	0	0	0	0	0	1.2987	0	0	0	0	0	0	0	0	0	0	0.256494	0	0	0	0	0	0	0
Tangara varia	0	16.6667	66.6667	0	16.6667	0	0	0	0	0	0	0	11.1111	7.69231	0	1.2987	0	0	0	0	0	0	0	0.138889	0.371795	0	0.0898268	0	0	0	0	0	0	0
Tangara xanthogastra phelpsi	0	0	0	0	0	0	0	50	50	0	0	0	0	0	0	0	0	0	16.6667	66.6667	0	0	0	0	0	0	0	0	0	0.333333	0.583333	0	0	0
Tangara xanthogastra xanthogastra	43.5897	0	0	5.12821	28.2051	0	15.3846	7.69231	0	0	0	0	0	0	50	14.2857	0	20.6897	12.5	0	0	0	0	0	0	0.275641	0.212454	0	0.180371	0.100962	0	0	0	0
Terpsiphone smithii	100	0	0	0	0	0	0	0	0	0	0	0	0	0	0	0	0	0	0	0	0	0	0	0	0	0	0	0	0	0	0	0	0	0
Thamnomanes ardesiacus ardesiacus	17.2414	0	0	0	51.7241	6.89655	24.1379	0	0	0	0	0	0	0	0	19.4805	40	24.1379	0	0	0	0	0	0	0	0	0.356023	0.234483	0.241379	0	0	0	0	0
Thamnomanes ardesiacus obidensis	7.5	0	57.5	5	0	0	2.5	15	7.5	2.5	2.5	0	0	44.2308	50	0	0	3.44828	25	50	3.125	2.94118	0	0	0.508654	0.275	0	0	0.0297414	0.2	0.2875	0.028125	0.0272059	0
Thamnomanes saturninus huallagae	0	0	0	0	94.1176	0	5.88235	0	0	0	0	0	0	0	0	20.7792	0	3.44828	0	0	0	0	0	0	0	0	0.574484	0	0.0466531	0	0	0	0	0
Thamnomanes saturninus saturninus	4.34783	0	0	0	4.34783	0	0	0	0	82.6087	8.69565	0	0	0	0	1.2987	0	0	0	0	59.375	5.88235	0	0	0	0	0.0282326	0	0	0	0	0.709918	0.07289	0
Thamnomanes schistogynus intermedius	0	0	0	0	100	0	0	0	0	0	0	0	0	0	0	19.4805	0	0	0	0	0	0	0	0	0	0	0.597403	0	0	0	0	0	0	0
Thamnomanes schistogynus schistogynus	65	0	0	0	35	0	0	0	0	0	0	0	0	0	0	9.09091	0	0	0	0	0	0	0	0	0	0	0.220455	0	0	0	0	0	0	0
Thamnophilus cryptoleucus	0	0	0	0	43.75	12.5	37.5	0	0	6.25	0	0	0	0	0	9.09091	40	20.6897	0	0	3.125	0	0	0	0	0	0.264205	0.2625	0.290948	0	0	0.046875	0	0
Thamnophilus divisorius	0	0	0	0	100	0	0	0	0	0	0	0	0	0	0	1.2987	0	0	0	0	0	0	0	0	0	0	0.506494	0	0	0	0	0	0	0
Thamnophilus insignis insignis	0	0	0	0	0	0	0	25	75	0	0	0	0	0	0	0	0	0	4.16667	50	0	0	0	0	0	0	0	0	0	0.145833	0.625	0	0	0
Thamnophilus insignis nigrofrontalis	0	0	0	0	0	0	0	100	0	0	0	0	0	0	0	0	0	0	25	0	0	0	0	0	0	0	0	0	0	0.625	0	0	0	0
Thamnophilus melanothorax	0	0	100	0	0	0	0	0	0	0	0	0	0	1.92308	0	0	0	0	0	0	0	0	0	0	0.509615	0	0	0	0	0	0	0	0	0
Thamnophilus murinus canipennis	4.16667	0	0	4.16667	43.75	10.4167	25	0	0	10.4167	2.08333	0	0	0	50	27.2727	100	41.3793	0	0	15.625	2.94118	0	0	0	0.270833	0.355114	0.552083	0.331897	0	0	0.130208	0.0251225	0
Thamnophilus murinus cayennensis	0	0	100	0	0	0	0	0	0	0	0	0	0	13.4615	0	0	0	0	0	0	0	0	0	0	0.567308	0	0	0	0	0	0	0	0	0
Thamnophilus murinus murinus	5.71429	0	37.1429	8.57143	0	11.4286	0	25.7143	11.4286	0	0	0	0	25	75	0	80	0	37.5	66.6667	0	0	0	0	0.310714	0.417857	0	0.457143	0	0.316071	0.390476	0	0	0
Thamnophilus nigrocinereus	0	0	0	0	0	0	100	0	0	0	0	0	0	0	0	0	0	3.44828	0	0	0	0	0	0	0	0	0	0	0.517241	0	0	0	0	0
Thamnophilus nigrocinereus cinereoniger	10	0	10	25	0	5	5	45	0	0	0	0	0	3.84615	100	0	20	3.44828	37.5	0	0	0	0	0	0.0692308	0.625	0	0.125	0.0422414	0.4125	0	0	0	0
Thamnophilus nigrocinereus huberi	0	0	14.2857	0	0	0	0	0	0	42.8571	42.8571	0	0	1.92308	0	0	0	0	0	0	9.375	8.82353	0	0	0.081044	0	0	0	0	0	0	0.261161	0.258403	0
Thamnophilus nigrocinereus kulczynskii	0	0	100	0	0	0	0	0	0	0	0	0	0	1.92308	0	0	0	0	0	0	0	0	0	0	0.509615	0	0	0	0	0	0	0	0	0
Thamnophilus nigrocinereus nigrocinereus	16.6667	16.6667	50	0	0	0	0	0	0	0	16.6667	0	11.1111	5.76923	0	0	0	0	0	0	0	2.94118	0	0.138889	0.278846	0	0	0	0	0	0	0	0.0980392	0
Thamnophilus nigrocinereus tschudii	0	0	0	0	25	0	0	0	0	75	0	0	0	0	0	1.2987	0	0	0	0	9.375	0	0	0	0	0	0.131494	0	0	0	0	0.421875	0	0
Thamnophilus stictocephalus parkeri	66.6667	0	0	0	16.6667	0	0	0	0	16.6667	0	0	0	0	0	1.2987	0	0	0	0	3.125	0	0	0	0	0	0.0898268	0	0	0	0	0.0989583	0	0
Thamnophilus stictocephalus stictocephalus	6.66667	6.66667	3.33333	0	0	0	0	0	0	36.6667	26.6667	20	22.2222	1.92308	0	0	0	0	0	0	34.375	23.5294	42.8571	0.144444	0.0262821	0	0	0	0	0	0	0.355208	0.25098	0.314286
Threnetes leucurus cervinicauda	15.7895	0	2.63158	2.63158	42.1053	5.26316	18.4211	0	0	13.1579	0	0	0	1.92308	25	20.7792	40	24.1379	0	0	15.625	0	0	0	0.0227733	0.138158	0.314422	0.226316	0.212795	0	0	0.143914	0	0
Threnetes leucurus leucurus	0	0	34.7826	8.69565	0	0	0	47.8261	8.69565	0	0	0	0	15.3846	50	0	0	0	45.8333	33.3333	0	0	0	0	0.250836	0.293478	0	0	0	0.468297	0.210145	0	0	0
Threnetes leucurus loehkeni	0	0	100	0	0	0	0	0	0	0	0	0	0	1.92308	0	0	0	0	0	0	0	0	0	0	0.509615	0	0	0	0	0	0	0	0	0
Threnetes leucurus medianus	0	50	0	0	0	0	0	0	0	0	33.3333	16.6667	33.3333	0	0	0	0	0	0	0	0	5.88235	7.14286	0.416667	0	0	0	0	0	0	0	0	0.196078	0.119048
Threnetes leucurus rufigastra	85.7143	0	0	0	14.2857	0	0	0	0	0	0	0	0	0	0	2.5974	0	0	0	0	0	0	0	0	0	0	0.0844156	0	0	0	0	0	0	0
Thripophaga cherriei	0	0	0	0	0	0	0	100	0	0	0	0	0	0	0	0	0	0	4.16667	0	0	0	0	0	0	0	0	0	0	0.520833	0	0	0	0
Thripophaga fusciceps dimorpha	0	0	0	0	28.5714	0	71.4286	0	0	0	0	0	0	0	0	2.5974	0	17.2414	0	0	0	0	0	0	0	0	0.155844	0	0.44335	0	0	0	0	0
Thripophaga fusciceps fusciceps	64.2857	0	0	0	21.4286	0	0	0	0	14.2857	0	0	0	0	0	3.8961	0	0	0	0	6.25	0	0	0	0	0	0.126623	0	0	0	0	0.102679	0	0
Thripophaga fusciceps obidensis	0	0	20	0	20	0	0	0	0	60	0	0	0	1.92308	0	1.2987	0	0	0	0	9.375	0	0	0	0.109615	0	0.106494	0	0	0	0	0.346875	0	0
Todirostrum chrysocrotaphum chrysocrotaphum	7.14286	0	7.14286	0	21.4286	50	14.2857	0	0	0	0	0	0	1.92308	0	3.8961	100	6.89655	0	0	0	0	0	0	0.0453297	0	0.126623	0.75	0.105911	0	0	0	0	0
Todirostrum chrysocrotaphum guttatum	23.0769	0	0	0	7.69231	0	69.2308	0	0	0	0	0	0	0	0	1.2987	0	31.0345	0	0	0	0	0	0	0	0	0.044955	0	0.501326	0	0	0	0	0
Todirostrum chrysocrotaphum illigeri	7.69231	38.4615	7.69231	0	0	0	0	0	0	0	38.4615	7.69231	55.5556	1.92308	0	0	0	0	0	0	0	14.7059	7.14286	0.470085	0.0480769	0	0	0	0	0	0	0	0.265837	0.0741758
Todirostrum chrysocrotaphum neglectum	83.3333	0	0	0	11.1111	0	0	0	0	5.55556	0	0	0	0	0	2.5974	0	0	0	0	3.125	0	0	0	0	0	0.0685426	0	0	0	0	0.0434028	0	0
Todirostrum chrysocrotaphum simile	0	0	0	0	70	0	0	0	0	30	0	0	0	0	0	18.1818	0	0	0	0	18.75	0	0	0	0	0	0.440909	0	0	0	0	0.24375	0	0
Todirostrum maculatum	16.6667	0	0	0	0	0	0	0	16.6667	0	33.3333	33.3333	0	0	0	0	0	0	0	16.6667	0	5.88235	14.2857	0	0	0	0	0	0	0	0.166667	0	0.196078	0.238095
Todirostrum maculatum amacurense	0	0	100	0	0	0	0	0	0	0	0	0	0	5.76923	0	0	0	0	0	0	0	0	0	0	0.528846	0	0	0	0	0	0	0	0	0
Todirostrum maculatum annectens	5.88235	0	35.2941	0	5.88235	11.7647	5.88235	35.2941	0	0	0	0	0	11.5385	0	1.2987	40	3.44828	25	0	0	0	0	0	0.234163	0	0.0359053	0.258824	0.0466531	0.301471	0	0	0	0
Todirostrum maculatum diversum	2.32558	0	6.97674	0	25.5814	4.65116	13.9535	0	0	34.8837	11.6279	0	0	5.76923	0	14.2857	40	20.6897	0	0	46.875	14.7059	0	0	0.0637299	0	0.199336	0.223256	0.173216	0	0	0.408794	0.131669	0
Todirostrum maculatum maculatum	17.8571	28.5714	42.8571	0	0	0	0	0	0	0	3.57143	7.14286	88.8889	23.0769	0	0	0	0	0	0	0	2.94118	14.2857	0.587302	0.32967	0	0	0	0	0	0	0	0.032563	0.107143
Todirostrum maculatum signatum	17.6471	0	0	0	64.7059	0	17.6471	0	0	0	0	0	0	0	0	14.2857	0	10.3448	0	0	0	0	0	0	0	0	0.394958	0	0.139959	0	0	0	0	0
Todirostrum pictum	0	0	57.6923	3.84615	0	3.84615	0	26.9231	7.69231	0	0	0	0	28.8462	25	0	20	0	29.1667	33.3333	0	0	0	0	0.432692	0.144231	0	0.119231	0	0.280449	0.205128	0	0	0
Tolmomyias assimilis	0	0	27.2727	0	54.5455	0	0	0	0	0	18.1818	0	0	5.76923	0	7.79221	0	0	0	0	0	5.88235	0	0	0.16521	0	0.311688	0	0	0	0	0	0.120321	0
Tolmomyias assimilis assimilis	0	0	12	0	8	20	0	0	0	52	8	0	0	5.76923	0	2.5974	100	0	0	0	40.625	5.88235	0	0	0.0888462	0	0.052987	0.6	0	0	0	0.463125	0.0694118	0
Tolmomyias assimilis calamae	83.3333	0	0	0	5.55556	0	0	0	0	11.1111	0	0	0	0	0	1.2987	0	0	0	0	6.25	0	0	0	0	0	0.0342713	0	0	0	0	0.0868056	0	0
Tolmomyias assimilis clarus	25	0	0	0	66.6667	0	8.33333	0	0	0	0	0	0	0	0	10.3896	0	3.44828	0	0	0	0	0	0	0	0	0.385281	0	0.058908	0	0	0	0	0
Tolmomyias assimilis examinatus	0	0	25	0	0	0	0	33.3333	41.6667	0	0	0	0	5.76923	0	0	0	0	16.6667	83.3333	0	0	0	0	0.153846	0	0	0	0	0.25	0.625	0	0	0
Tolmomyias assimilis neglectus	0	0	0	42.8571	0	0	28.5714	28.5714	0	0	0	0	0	0	75	0	0	6.89655	8.33333	0	0	0	0	0	0	0.589286	0	0	0.17734	0.184524	0	0	0	0
Tolmomyias assimilis obscuriceps	66.6667	0	0	0	0	0	33.3333	0	0	0	0	0	0	0	0	0	0	3.44828	0	0	0	0	0	0	0	0	0	0	0.183908	0	0	0	0	0
Tolmomyias assimilis paraensis	0	60	0	0	0	0	0	0	0	0	0	40	33.3333	0	0	0	0	0	0	0	0	0	14.2857	0.466667	0	0	0	0	0	0	0	0	0	0.271429
Tolmomyias sucunduri	0	0	0	0	0	0	0	0	0	100	0	0	0	0	0	0	0	0	0	0	21.875	0	0	0	0	0	0	0	0	0	0	0.609375	0	0
Topaza pyra amaruni	0	0	0	0	0	0	100	0	0	0	0	0	0	0	0	0	0	17.2414	0	0	0	0	0	0	0	0	0	0	0.586207	0	0	0	0	0
Topaza pyra pyra	7.14286	0	14.2857	28.5714	14.2857	21.4286	7.14286	7.14286	0	0	0	0	0	3.84615	100	2.5974	60	3.44828	4.16667	0	0	0	0	0	0.0906593	0.642857	0.0844156	0.407143	0.0529557	0.0565476	0	0	0	0
Touit purpuratus purpuratus	0	16.6667	44.4444	0	5.55556	0	0	0	5.55556	5.55556	11.1111	11.1111	33.3333	15.3846	0	1.2987	0	0	0	16.6667	3.125	5.88235	14.2857	0.25	0.299145	0	0.0342713	0	0	0	0.111111	0.0434028	0.0849673	0.126984
Touit purpuratus viridiceps	15.3846	0	0	23.0769	23.0769	7.69231	23.0769	7.69231	0	0	0	0	0	0	75	3.8961	20	10.3448	4.16667	0	0	0	0	0	0	0.490385	0.134865	0.138462	0.167109	0.0592949	0	0	0	0
Troglodytes rufulus duidae	0	0	0	0	0	0	0	100	0	0	0	0	0	0	0	0	0	0	4.16667	0	0	0	0	0	0	0	0	0	0	0.520833	0	0	0	0
Troglodytes rufulus fulvigularis	0	0	0	0	0	0	0	0	100	0	0	0	0	0	0	0	0	0	0	100	0	0	0	0	0	0	0	0	0	0	1	0	0	0
Troglodytes rufulus marahuacae	0	0	0	0	0	0	0	100	0	0	0	0	0	0	0	0	0	0	4.16667	0	0	0	0	0	0	0	0	0	0	0.520833	0	0	0	0
Troglodytes rufulus rufulus	0	0	0	0	0	0	0	100	0	0	0	0	0	0	0	0	0	0	4.16667	0	0	0	0	0	0	0	0	0	0	0.520833	0	0	0	0
Troglodytes rufulus wetmorei	0	0	0	0	0	0	0	100	0	0	0	0	0	0	0	0	0	0	8.33333	0	0	0	0	0	0	0	0	0	0	0.541667	0	0	0	0
Troglodytes rufulus yavii	0	0	0	0	0	0	0	100	0	0	0	0	0	0	0	0	0	0	8.33333	0	0	0	0	0	0	0	0	0	0	0.541667	0	0	0	0
Trogon melanurus eumorphus	28.9474	2.63158	3.94737	0	25	1.31579	3.94737	0	0	21.0526	9.21053	3.94737	22.2222	5.76923	0	24.6753	20	10.3448	0	0	50	20.5882	21.4286	0.124269	0.048583	0	0.248377	0.106579	0.071461	0	0	0.355263	0.148994	0.12688
Trogon melanurus melanurus	2.94118	0	52.9412	2.94118	0	17.6471	2.94118	11.7647	8.82353	0	0	0	0	34.6154	25	0	100	3.44828	16.6667	50	0	0	0	0	0.437783	0.139706	0	0.588235	0.0319473	0.142157	0.294118	0	0	0
Turdus grayi	0	100	0	0	0	0	0	0	0	0	0	0	11.1111	0	0	0	0	0	0	0	0	0	0	0.555556	0	0	0	0	0	0	0	0	0	0
Turdus hauxwelli	20.3125	0	0	0	39.0625	1.5625	14.0625	0	0	20.3125	4.6875	0	0	0	0	32.4675	20	31.0345	0	0	40.625	8.82353	0	0	0	0	0.35765	0.107813	0.225485	0	0	0.304688	0.0675551	0
Turdus obsoletus	50	0	0	0	50	0	0	0	0	0	0	0	0	0	0	1.2987	0	0	0	0	0	0	0	0	0	0	0.256494	0	0	0	0	0	0	0
Tyranneutes virescens	0	0	69.2308	0	0	0	0	0	23.0769	7.69231	0	0	0	34.6154	0	0	0	0	0	100	6.25	0	0	0	0.519231	0	0	0	0	0	0.615385	0.0697115	0	0
Tyrannus dominicensis	0	0	0	50	0	0	0	0	50	0	0	0	0	0	25	0	0	0	0	16.6667	0	0	0	0	0	0.375	0	0	0	0	0.333333	0	0	0
Vireo altiloquus	0	0	26.9231	0	11.5385	7.69231	0	19.2308	11.5385	19.2308	3.84615	0	0	13.4615	0	3.8961	40	0	20.8333	50	15.625	2.94118	0	0	0.201923	0	0.0771728	0.238462	0	0.200321	0.307692	0.174279	0.0339367	0
Vireo flavoviridis	47.619	0	0	0	23.8095	0	28.5714	0	0	0	0	0	0	0	0	6.49351	0	20.6897	0	0	0	0	0	0	0	0	0.151515	0	0.246305	0	0	0	0	0
Vireolanius leucotis	14.2857	0	28.5714	0	0	0	0	0	0	0	0	57.1429	0	3.84615	0	0	0	0	0	0	0	0	28.5714	0	0.162088	0	0	0	0	0	0	0	0	0.428571
Vireolanius leucotis bolivianus	62.5	0	0	0	37.5	0	0	0	0	0	0	0	0	0	0	3.8961	0	0	0	0	0	0	0	0	0	0	0.206981	0	0	0	0	0	0	0
Vireolanius leucotis leucotis	0	0	20	0	0	0	10	50	20	0	0	0	0	3.84615	0	0	0	3.44828	20.8333	33.3333	0	0	0	0	0.119231	0	0	0	0.0672414	0.354167	0.266667	0	0	0
Vireolanius leucotis simplex	26.8293	0	9.7561	0	24.3902	2.43902	0	0	0	24.3902	12.1951	0	0	7.69231	0	12.987	20	0	0	0	31.25	14.7059	0	0	0.087242	0	0.186886	0.112195	0	0	0	0.278201	0.134505	0
Xenopipo atronitens	7.5	0	22.5	2.5	2.5	7.5	10	15	7.5	12.5	7.5	5	0	17.3077	25	1.2987	60	13.7931	25	50	15.625	8.82353	14.2857	0	0.199038	0.1375	0.0189935	0.3375	0.118966	0.2	0.2875	0.140625	0.0816176	0.0964286
Xenopipo uniformis duidae	0	0	0	0	0	0	0	100	0	0	0	0	0	0	0	0	0	0	8.33333	0	0	0	0	0	0	0	0	0	0	0.541667	0	0	0	0
Xenopipo uniformis uniformis	0	0	0	0	0	0	0	100	0	0	0	0	0	0	0	0	0	0	4.16667	0	0	0	0	0	0	0	0	0	0	0.520833	0	0	0	0
Xenops tenuirostris acutirostris	10	0	20	10	0	0	0	30	30	0	0	0	0	3.84615	25	0	0	0	12.5	50	0	0	0	0	0.119231	0.175	0	0	0	0.2125	0.4	0	0	0
Xenops tenuirostris hellmayri	0	0	100	0	0	0	0	0	0	0	0	0	0	9.61538	0	0	0	0	0	0	0	0	0	0	0.548077	0	0	0	0	0	0	0	0	0
Xenops tenuirostris tenuirostris	22.5806	0	0	0	25.8065	0	9.67742	0	0	32.2581	6.45161	3.22581	0	0	0	10.3896	0	10.3448	0	0	31.25	5.88235	7.14286	0	0	0	0.18098	0	0.100111	0	0	0.31754	0.0616698	0.0518433
Xipholena punicea	4.08163	0	32.6531	2.04082	6.12245	8.16327	8.16327	4.08163	12.2449	12.2449	10.2041	0	0	30.7692	25	3.8961	80	13.7931	8.33333	100	18.75	14.7059	0	0	0.317111	0.135204	0.0500928	0.440816	0.109782	0.0620748	0.561224	0.154974	0.12455	0
Xiphorhynchus chunchotambo	50	0	0	0	50	0	0	0	0	0	0	0	0	0	0	1.2987	0	0	0	0	0	0	0	0	0	0	0.256494	0	0	0	0	0	0	0
Xiphorhynchus guttatoides	100	0	0	0	0	0	0	0	0	0	0	0	0	0	0	0	0	0	0	0	0	0	0	0	0	0	0	0	0	0	0	0	0	0
Xiphorhynchus ocellatus	100	0	0	0	0	0	0	0	0	0	0	0	0	0	0	0	0	0	0	0	0	0	0	0	0	0	0	0	0	0	0	0	0	0
Xiphorhynchus ocellatus ocellatus	0	12.5	12.5	0	0	0	0	0	0	37.5	25	12.5	11.1111	1.92308	0	0	0	0	0	0	9.375	5.88235	7.14286	0.118056	0.0721154	0	0	0	0	0	0	0.234375	0.154412	0.0982143
Xiphorhynchus ocellatus perplexus	12	0	0	0	48	12	24	0	0	4	0	0	0	0	0	15.5844	60	20.6897	0	0	3.125	0	0	0	0	0	0.317922	0.36	0.223448	0	0	0.035625	0	0
Xiphorhynchus ocellatus weddellii	40	0	0	40	0	0	10	10	0	0	0	0	0	0	100	0	0	3.44828	4.16667	0	0	0	0	0	0	0.7	0	0	0.0672414	0.0708333	0	0	0	0
Xiphorhynchus pardalotus caurensis	0	0	6.66667	6.66667	0	0	0	46.6667	40	0	0	0	0	1.92308	25	0	0	0	29.1667	100	0	0	0	0	0.0429487	0.158333	0	0	0	0.379167	0.7	0	0	0
Xiphorhynchus pardalotus pardalotus	0	5	95	0	0	0	0	0	0	0	0	0	11.1111	36.5385	0	0	0	0	0	0	0	0	0	0.0805556	0.657692	0	0	0	0	0	0	0	0	0
Xiphorhynchus spixii	12	20	0	0	0	0	0	0	0	8	44	16	55.5556	0	0	0	0	0	0	0	6.25	32.3529	28.5714	0.377778	0	0	0	0	0	0	0	0.07125	0.381765	0.222857
Zimmerius chicomendesi	0	0	0	0	0	0	0	0	0	100	0	0	0	0	0	0	0	0	0	0	6.25	0	0	0	0	0	0	0	0	0	0	0.53125	0	0
